# Supplementary material for: wMel Wolbachia alters female post-mating behaviors and physiology in the dengue vector mosquito Aedes aegypti
Source: Commun Biol. 2023 Aug 21;6:865. doi: 10.1038/s42003-023-05180-8 (PMC10442437; doi:10.1038/s42003-023-05180-8)
Supplement: Supplementary file 4 — Supplementary Data 1 [file 42003_2023_5180_MOESM4_ESM.xlsx]

## Sheet: Identified Wolbachia proteins
Protein Group	Protein ID	Accession	Accession2	-10lgP	Coverage (%)	Coverage (%) Sample 1	Coverage (%) Sample 2	Coverage (%) Sample 3	Area Sample 1	Area Sample 2	Area Sample 3	Average Area Sample	#Peptides	#Unique	#Spec Sample 1	#Spec Sample 2	#Spec Sample 3	Average spectra	PTM	Avg. Mass	Description	Gene Names uniprot	Gene Ontology (biological process)	Gene Ontology (cellular component)	Gene Ontology (GO)	Gene Ontology (molecular function)
8	19	Q73IG3	ATPB_WOLPM	352.74	49	48	44	47	10815000000000	5456600000000	6881300000000	7.71763e+12	35	35	202	146	165	171	Deamidation (NQ); Oxidation (M); Mutation	51902	ATP synthase subunit beta OS=Wolbachia pipientis wMel OX=163164 GN=atpD PE=3 SV=1	atpD WD_0203		plasma membrane [GO:0005886]; proton-transporting ATP synthase complex, catalytic core F(1) [GO:0045261]	plasma membrane [GO:0005886]; proton-transporting ATP synthase complex, catalytic core F(1) [GO:0045261]; ATP binding [GO:0005524]; proton-transporting ATP synthase activity, rotational mechanism [GO:0046933]; proton-transporting ATPase activity, rotational mechanism [GO:0046961]	ATP binding [GO:0005524]; proton-transporting ATP synthase activity, rotational mechanism [GO:0046933]; proton-transporting ATPase activity, rotational mechanism [GO:0046961]
18	14	Q73GL7	DNAK_WOLPM	254.02	24	18	18	22	368100000000	5345500000000	3656800000000	3.12347e+12	26	26	45	42	47	44.6667	Deamidation (NQ); Mutation	69420	Chaperone protein DnaK OS=Wolbachia pipientis wMel OX=163164 GN=dnaK PE=3 SV=1	dnaK WD_0928			ATP binding [GO:0005524]; ATP-dependent protein folding chaperone [GO:0140662]; unfolded protein binding [GO:0051082]	ATP binding [GO:0005524]; ATP-dependent protein folding chaperone [GO:0140662]; unfolded protein binding [GO:0051082]
36	18	Q73H52	Q73H52_WOLPM	207.59	48	27	34	47	18827000000	38069000000	25292000000	27396000000	7	7	4	6	8	6	Deamidation (NQ); Oxidation (M)	15373	Ammonium transporter OS=Wolbachia pipientis wMel OX=163164 GN=WD_0722 PE=4 SV=1	WD_0722		membrane [GO:0016020]	membrane [GO:0016020]
69	20	Q7BVI0	Q7BVI0_WOLPM	182.17	23	23	0	13	1723000000		281100000	1002050000	4	4	4	0	2	2		21087	Outer surface protein (Fragment) OS=Wolbachia pipientis wMel OX=163164 GN=wsp PE=4 SV=1	wsp
46	68	Q73HJ8	NUOD_WOLPM	143.09	11	4	9	8	7973800000	59266000000	163620000000	7.69533e+10	4	4	1	5	4	3.33333	Mutation	44511	NADH-quinone oxidoreductase subunit D OS=Wolbachia pipientis wMel OX=163164 GN=nuoD PE=3 SV=1	nuoD WD_0560		plasma membrane [GO:0005886]	plasma membrane [GO:0005886]; NAD binding [GO:0051287]; NADH dehydrogenase (quinone) activity [GO:0050136]; quinone binding [GO:0048038]	NAD binding [GO:0051287]; NADH dehydrogenase (quinone) activity [GO:0050136]; quinone binding [GO:0048038]
30	62	Q73HV3	Q73HV3_WOLPM	140.01	24	16	15	19	12460000000	81042000000	56661000000	5.00543e+10	10	10	8	11	7	8.66667	Carbamidomethylation; Deamidation (NQ); Oxidation (M); Mutation	66018	Succinate dehydrogenase flavoprotein subunit OS=Wolbachia pipientis wMel OX=163164 GN=sdhA PE=3 SV=1	sdhA WD_0437	electron transport chain [GO:0022900]; tricarboxylic acid cycle [GO:0006099]	plasma membrane [GO:0005886]	plasma membrane [GO:0005886]; flavin adenine dinucleotide binding [GO:0050660]; succinate dehydrogenase (ubiquinone) activity [GO:0008177]; electron transport chain [GO:0022900]; tricarboxylic acid cycle [GO:0006099]	flavin adenine dinucleotide binding [GO:0050660]; succinate dehydrogenase (ubiquinone) activity [GO:0008177]
35	86	Q73GH8	Q73GH8_WOLPM	139.67	17	14	17	9	66201000000	3445000000	23596000000	3.10807e+10	8	8	6	6	6	6	Carbamidomethylation; Mutation	45702	NADH-quinone oxidoreductase subunit F OS=Wolbachia pipientis wMel OX=163164 GN=WD_0976 PE=3 SV=1	WD_0976		respiratory chain complex I [GO:0045271]	respiratory chain complex I [GO:0045271]; 4 iron, 4 sulfur cluster binding [GO:0051539]; FMN binding [GO:0010181]; metal ion binding [GO:0046872]; NAD binding [GO:0051287]; NADH dehydrogenase (ubiquinone) activity [GO:0008137]; quinone binding [GO:0048038]	4 iron, 4 sulfur cluster binding [GO:0051539]; FMN binding [GO:0010181]; metal ion binding [GO:0046872]; NAD binding [GO:0051287]; NADH dehydrogenase (ubiquinone) activity [GO:0008137]; quinone binding [GO:0048038]
12	44	Q73HB2	ATPA_WOLPM	136.07	10	10	10	7	3091400000000	2017900000000	1732300000000	2.28053e+12	7	7	49	59	54	54	Oxidation (M); Mutation	56496	ATP synthase subunit alpha OS=Wolbachia pipientis wMel OX=163164 GN=atpA PE=3 SV=1	atpA WD_0655		plasma membrane [GO:0005886]; proton-transporting ATP synthase complex, catalytic core F(1) [GO:0045261]	plasma membrane [GO:0005886]; proton-transporting ATP synthase complex, catalytic core F(1) [GO:0045261]; ATP binding [GO:0005524]; proton-transporting ATP synthase activity, rotational mechanism [GO:0046933]; proton-transporting ATPase activity, rotational mechanism [GO:0046961]	ATP binding [GO:0005524]; proton-transporting ATP synthase activity, rotational mechanism [GO:0046933]; proton-transporting ATPase activity, rotational mechanism [GO:0046961]
60	81	Q73GF8	Q73GF8_WOLPM	118.28	10	0	10	10		19244000000	24362000000	21803000000	4	4	0	3	4	2.33333	Carbamidomethylation; Mutation	46234	Cysteine desulfurase IscS OS=Wolbachia pipientis wMel OX=163164 GN=iscS PE=3 SV=1	iscS WD_0997	[2Fe-2S] cluster assembly [GO:0044571]	cytoplasm [GO:0005737]	cytoplasm [GO:0005737]; 2 iron, 2 sulfur cluster binding [GO:0051537]; cysteine desulfurase activity [GO:0031071]; metal ion binding [GO:0046872]; pyridoxal phosphate binding [GO:0030170]; [2Fe-2S] cluster assembly [GO:0044571]	2 iron, 2 sulfur cluster binding [GO:0051537]; cysteine desulfurase activity [GO:0031071]; metal ion binding [GO:0046872]; pyridoxal phosphate binding [GO:0030170]
29	36	Q73IW9	RPOBC_WOLPM	100.94	3	1	1	2	35037000000	78829000000	211450000000	1.08439e+11	6	6	5	5	17	9	Carbamidomethylation; Deamidation (NQ); Oxidation (M)	317782	Bifunctional DNA-directed RNA polymerase subunit beta-beta' OS=Wolbachia pipientis wMel OX=163164 GN=rpoBC PE=3 SV=1	rpoBC WD_0024	DNA-templated transcription [GO:0006351]	DNA-directed RNA polymerase complex [GO:0000428]	DNA-directed RNA polymerase complex [GO:0000428]; DNA binding [GO:0003677]; DNA-directed 5'-3' RNA polymerase activity [GO:0003899]; magnesium ion binding [GO:0000287]; ribonucleoside binding [GO:0032549]; zinc ion binding [GO:0008270]; DNA-templated transcription [GO:0006351]	DNA binding [GO:0003677]; DNA-directed 5'-3' RNA polymerase activity [GO:0003899]; magnesium ion binding [GO:0000287]; ribonucleoside binding [GO:0032549]; zinc ion binding [GO:0008270]
159	85	Q73FV9	Q73FV9_WOLPM	92.18	5	0	5	4		6288800000	3677100000	4982950000	2	2	0	1	1	0.666667	Deamidation (NQ)	29481	Coproporphyrinogen III oxidase aerobic degenerate OS=Wolbachia pipientis wMel OX=163164 GN=WD_1214 PE=4 SV=1	WD_1214	heme biosynthetic process [GO:0006783]		coproporphyrinogen oxidase activity [GO:0004109]; heme biosynthetic process [GO:0006783]	coproporphyrinogen oxidase activity [GO:0004109]
92	96	Q73IQ1	Q73IQ1_WOLPM	83.80	6	6	1	0	222610000000	10767000000		116688500000	4	4	3	1	0	1.33333	Mutation	94049	Aconitate hydratase OS=Wolbachia pipientis wMel OX=163164 GN=acnA PE=3 SV=1	acnA WD_0105	tricarboxylic acid cycle [GO:0006099]		4 iron, 4 sulfur cluster binding [GO:0051539]; aconitate hydratase activity [GO:0003994]; citrate dehydratase activity [GO:0047780]; metal ion binding [GO:0046872]; tricarboxylic acid cycle [GO:0006099]	4 iron, 4 sulfur cluster binding [GO:0051539]; aconitate hydratase activity [GO:0003994]; citrate dehydratase activity [GO:0047780]; metal ion binding [GO:0046872]
74	459	P61189	HTPG_WOLPM	71.05	2	2	2	2	3610700000	18358000000	5882500000	9.28373e+09	2	2	1	4	1	2	Mutation	72668	Chaperone protein HtpG OS=Wolbachia pipientis wMel OX=163164 GN=htpG PE=3 SV=1	htpG WD_1277		cytoplasm [GO:0005737]	cytoplasm [GO:0005737]; ATP binding [GO:0005524]; ATP hydrolysis activity [GO:0016887]; ATP-dependent protein folding chaperone [GO:0140662]; unfolded protein binding [GO:0051082]	ATP binding [GO:0005524]; ATP hydrolysis activity [GO:0016887]; ATP-dependent protein folding chaperone [GO:0140662]; unfolded protein binding [GO:0051082]
63	641	Q73GV1	Q73GV1_WOLPM	64.25	20	12	12	20	187360000000	1.73E5	68592000000	127976000000	3	3	1	1	5	2.33333	Mutation	12487	Periplasmic divalent cation tolerance protein OS=Wolbachia pipientis wMel OX=163164 GN=cutA PE=3 SV=1	cutA WD_0828	response to metal ion [GO:0010038]		response to metal ion [GO:0010038]
158	141	P62422	PGK_WOLPM	58.29	2	0	2	2		4621500000	36468000000	20544750000	1	1	0	1	1	0.666667		43305	Phosphoglycerate kinase OS=Wolbachia pipientis wMel OX=163164 GN=pgk PE=3 SV=1	pgk WD_1167	glycolytic process [GO:0006096]	cytoplasm [GO:0005737]	cytoplasm [GO:0005737]; ATP binding [GO:0005524]; phosphoglycerate kinase activity [GO:0004618]; glycolytic process [GO:0006096]	ATP binding [GO:0005524]; phosphoglycerate kinase activity [GO:0004618]
138	71	M1FTP9	M1FTP9_WOLPM	58.08	3	0	1	1		431100000	743400000	587250000	2	2	0	1	1	0.666667	Deamidation (NQ); Oxidation (M)	105793	Ankyrin domain protein (Fragment) OS=Wolbachia pipientis wMel OX=163164 GN=WD0633 PE=4 SV=1	WD0633
153	82	Q73HT1	Q73HT1_WOLPM	56.13	4	2	0	2	1343600000		5741600000	3542600000	2	2	1	0	1	0.666667	Deamidation (NQ)	50859	Uncharacterized protein OS=Wolbachia pipientis wMel OX=163164 GN=WD_0462 PE=4 SV=1	WD_0462		membrane [GO:0016020]	membrane [GO:0016020]
84	91	Q73H85	EFTU2_WOLPM	53.47	2	2	2	2	24942000000	23271000000	25906000000	2.47063e+10	1	1	1	2	2	1.66667		42654	Elongation factor Tu 2 OS=Wolbachia pipientis wMel OX=163164 GN=tuf2 PE=3 SV=1	tuf2 WD_0683		cytoplasm [GO:0005737]	cytoplasm [GO:0005737]; GTP binding [GO:0005525]; GTPase activity [GO:0003924]; guanosine tetraphosphate binding [GO:0097216]; translation elongation factor activity [GO:0003746]	GTP binding [GO:0005525]; GTPase activity [GO:0003924]; guanosine tetraphosphate binding [GO:0097216]; translation elongation factor activity [GO:0003746]
164	165	Q73ID3	Q73ID3_WOLPM	53.08	9	0	0	9			135100000	135100000	2	2	0	0	2	0.666667	Deamidation (NQ)	32193	Protein-export membrane protein SecF OS=Wolbachia pipientis wMel OX=163164 GN=secF PE=3 SV=1	secF WD_0235	intracellular protein transmembrane transport [GO:0065002]; protein targeting [GO:0006605]; protein transport by the Sec complex [GO:0043952]	plasma membrane [GO:0005886]	plasma membrane [GO:0005886]; protein-transporting ATPase activity [GO:0015450]; intracellular protein transmembrane transport [GO:0065002]; protein targeting [GO:0006605]; protein transport by the Sec complex [GO:0043952]	protein-transporting ATPase activity [GO:0015450]
140	118	Q73GN4	PNP_WOLPM	52.73	2	2	0	0	747120000000			747120000000	2	2	2	0	0	0.666667		84015	Polyribonucleotide nucleotidyltransferase OS=Wolbachia pipientis wMel OX=163164 GN=pnp PE=3 SV=1	pnp WD_0906	mRNA catabolic process [GO:0006402]; RNA processing [GO:0006396]	cytoplasm [GO:0005737]	cytoplasm [GO:0005737]; magnesium ion binding [GO:0000287]; polyribonucleotide nucleotidyltransferase activity [GO:0004654]; RNA binding [GO:0003723]; mRNA catabolic process [GO:0006402]; RNA processing [GO:0006396]	magnesium ion binding [GO:0000287]; polyribonucleotide nucleotidyltransferase activity [GO:0004654]; RNA binding [GO:0003723]
151	176	Q73IR4	Q73IR4_WOLPM	52.26	3	0	3	0		2185500000		2185500000	2	2	0	2	0	0.666667	Deamidation (NQ); Oxidation (M); Mutation	53545	Inosine-5'-monophosphate dehydrogenase OS=Wolbachia pipientis wMel OX=163164 GN=guaB PE=3 SV=1	guaB WD_0089	GMP biosynthetic process [GO:0006177]		IMP dehydrogenase activity [GO:0003938]; metal ion binding [GO:0046872]; nucleotide binding [GO:0000166]; GMP biosynthetic process [GO:0006177]	IMP dehydrogenase activity [GO:0003938]; metal ion binding [GO:0046872]; nucleotide binding [GO:0000166]
51	384	Q73FW7	Q73FW7_WOLPM	51.42	10	10	10	10	114920000000	294840000000	195160000000	201640000000	1	1	2	4	4	3.33333	Carbamidomethylation; Oxidation (M)	18705	Biotin transporter OS=Wolbachia pipientis wMel OX=163164 GN=WD_1206 PE=3 SV=1	WD_1206		plasma membrane [GO:0005886]	plasma membrane [GO:0005886]; biotin transmembrane transporter activity [GO:0015225]	biotin transmembrane transporter activity [GO:0015225]
122	538	Q73I71	CH60_WOLPM	51.18	3	0	3	2		101040000000	46166000000	73603000000	2	2	0	2	1	1	Mutation	58662	Chaperonin GroEL OS=Wolbachia pipientis wMel OX=163164 GN=groEL PE=3 SV=1	groEL groL WD_0307	protein refolding [GO:0042026]	cytoplasm [GO:0005737]	cytoplasm [GO:0005737]; ATP binding [GO:0005524]; ATP-dependent protein folding chaperone [GO:0140662]; isomerase activity [GO:0016853]; unfolded protein binding [GO:0051082]; protein refolding [GO:0042026]	ATP binding [GO:0005524]; ATP-dependent protein folding chaperone [GO:0140662]; isomerase activity [GO:0016853]; unfolded protein binding [GO:0051082]
141	144	Q73FZ7	Q73FZ7_WOLPM	51.15	2	1	0	1	4409200000		2771800000	3590500000	2	2	1	0	1	0.666667	Carbamidomethylation	108493	Exported protein OS=Wolbachia pipientis wMel OX=163164 GN=WD_1174 PE=4 SV=1	WD_1174
71	139	Q73GT3	MURD_WOLPM	50.95	6	4	6	0	264890000000	214820000000		239855000000	2	2	2	4	0	2	Oxidation (M)	56517	UDP-N-acetylmuramoylalanine--D-glutamate ligase OS=Wolbachia pipientis wMel OX=163164 GN=murD PE=3 SV=1	murD WD_0849	cell cycle [GO:0007049]; cell division [GO:0051301]; cell wall organization [GO:0071555]; peptidoglycan biosynthetic process [GO:0009252]; regulation of cell shape [GO:0008360]	cytoplasm [GO:0005737]	cytoplasm [GO:0005737]; ATP binding [GO:0005524]; tetrahydrofolylpolyglutamate synthase activity [GO:0004326]; UDP-N-acetylmuramoylalanine-D-glutamate ligase activity [GO:0008764]; cell cycle [GO:0007049]; cell division [GO:0051301]; cell wall organization [GO:0071555]; peptidoglycan biosynthetic process [GO:0009252]; regulation of cell shape [GO:0008360]	ATP binding [GO:0005524]; tetrahydrofolylpolyglutamate synthase activity [GO:0004326]; UDP-N-acetylmuramoylalanine-D-glutamate ligase activity [GO:0008764]
119	251	Q73FR5	MNMA_WOLPM	50.90	9	0	4	5		1030900000000	27372000000	529136000000	2	2	0	1	1	0.666667	Deamidation (NQ); Oxidation (M)	41015	tRNA-specific 2-thiouridylase MnmA OS=Wolbachia pipientis wMel OX=163164 GN=mnmA PE=3 SV=1	mnmA WD_1259	tRNA modification [GO:0006400]	cytoplasm [GO:0005737]	cytoplasm [GO:0005737]; ATP binding [GO:0005524]; sulfurtransferase activity [GO:0016783]; tRNA binding [GO:0000049]; tRNA modification [GO:0006400]	ATP binding [GO:0005524]; sulfurtransferase activity [GO:0016783]; tRNA binding [GO:0000049]
256	115	Q73FW4	Q73FW4_WOLPM	50.63	3	0	0	3			3622200000	3622200000	1	1	0	0	1	0.333333	Oxidation (M)	30281	Succinate--CoA ligase [ADP-forming] subunit alpha OS=Wolbachia pipientis wMel OX=163164 GN=sucD PE=3 SV=1	sucD WD_1209	tricarboxylic acid cycle [GO:0006099]		nucleotide binding [GO:0000166]; succinate-CoA ligase (ADP-forming) activity [GO:0004775]; tricarboxylic acid cycle [GO:0006099]	nucleotide binding [GO:0000166]; succinate-CoA ligase (ADP-forming) activity [GO:0004775]
116	108	Q73IB9	Q73IB9_WOLPM	50.56	4	0	4	0		32324000000		32324000000	2	2	0	3	0	1		50610	DNA recombination protein RmuC homolog OS=Wolbachia pipientis wMel OX=163164 GN=WD_0251 PE=3 SV=1	WD_0251
128	314	Q73G45	Q73G45_WOLPM	50.12	8	8	4	0	20579000000	33497000000		27038000000	2	2	2	1	0	1	Carbamidomethylation; Mutation	28636	Deoxyribonuclease TatD family OS=Wolbachia pipientis wMel OX=163164 GN=WD_1120 PE=4 SV=1	WD_1120			deoxyribonuclease activity [GO:0004536]	deoxyribonuclease activity [GO:0004536]
130	93	Q73HN6	Q73HN6_WOLPM	48.99	1	0	0	1			308390000000	308390000000	2	2	0	0	2	0.666667	Mutation	325741	TcdB_toxin_midN domain-containing protein OS=Wolbachia pipientis wMel OX=163164 GN=WD_0513 PE=4 SV=1	WD_0513		membrane [GO:0016020]	membrane [GO:0016020]
121	284	Q73HK8	SECA_WOLPM	47.94	2	0	2	1		36569000000	9448600000	23008800000	2	2	0	2	1	1	Deamidation (NQ)	99965	Protein translocase subunit SecA OS=Wolbachia pipientis wMel OX=163164 GN=secA PE=3 SV=2	secA WD_0549	intracellular protein transmembrane transport [GO:0065002]; protein import [GO:0017038]; protein targeting [GO:0006605]	cytoplasm [GO:0005737]; plasma membrane [GO:0005886]	cytoplasm [GO:0005737]; plasma membrane [GO:0005886]; ATP binding [GO:0005524]; metal ion binding [GO:0046872]; protein-exporting ATPase activity [GO:0008564]; intracellular protein transmembrane transport [GO:0065002]; protein import [GO:0017038]; protein targeting [GO:0006605]	ATP binding [GO:0005524]; metal ion binding [GO:0046872]; protein-exporting ATPase activity [GO:0008564]
49	340	Q73IK0	Q73IK0_WOLPM	47.04	1	1	1	1	28808000000	1461000000	19407000000	1.65587e+10	1	1	4	2	4	3.33333	Mutation	75635	NADH-quinone oxidoreductase OS=Wolbachia pipientis wMel OX=163164 GN=nuoG PE=3 SV=1	nuoG WD_0160	ATP synthesis coupled electron transport [GO:0042773]	membrane [GO:0016020]	membrane [GO:0016020]; 2 iron, 2 sulfur cluster binding [GO:0051537]; 4 iron, 4 sulfur cluster binding [GO:0051539]; metal ion binding [GO:0046872]; NADH dehydrogenase (ubiquinone) activity [GO:0008137]; quinone binding [GO:0048038]; ATP synthesis coupled electron transport [GO:0042773]	2 iron, 2 sulfur cluster binding [GO:0051537]; 4 iron, 4 sulfur cluster binding [GO:0051539]; metal ion binding [GO:0046872]; NADH dehydrogenase (ubiquinone) activity [GO:0008137]; quinone binding [GO:0048038]
237	182	Q73GQ2	Q73GQ2_WOLPM	46.42	4	0	4	0		598800000		598800000	1	1	0	1	0	0.333333		18237	dihydrofolate reductase OS=Wolbachia pipientis wMel OX=163164 GN=folA PE=3 SV=1	folA WD_0884	glycine biosynthetic process [GO:0006545]; tetrahydrofolate biosynthetic process [GO:0046654]		dihydrofolate reductase activity [GO:0004146]; NADP binding [GO:0050661]; glycine biosynthetic process [GO:0006545]; tetrahydrofolate biosynthetic process [GO:0046654]	dihydrofolate reductase activity [GO:0004146]; NADP binding [GO:0050661]
307	565	Q73HR3	Q73HR3_WOLPM	45.52	4	4	0	0	217920000			217920000	1	1	1	0	0	0.333333	Mutation	35287	M23/M37 peptidase domain protein OS=Wolbachia pipientis wMel OX=163164 GN=WD_0483 PE=4 SV=1	WD_0483
45	148	Q73HL2	Q73HL2_WOLPM	44.94	2	2	2	2	84708000000	58673000000	46235000000	6.32053e+10	1	1	3	4	4	3.66667		42618	Dihydrolipoyllysine-residue succinyltransferase component of 2-oxoglutarate dehydrogenase complex OS=Wolbachia pipientis wMel OX=163164 GN=sucB PE=3 SV=1	sucB WD_0544	L-lysine catabolic process to acetyl-CoA via saccharopine [GO:0033512]; tricarboxylic acid cycle [GO:0006099]	oxoglutarate dehydrogenase complex [GO:0045252]	oxoglutarate dehydrogenase complex [GO:0045252]; dihydrolipoyllysine-residue succinyltransferase activity [GO:0004149]; L-lysine catabolic process to acetyl-CoA via saccharopine [GO:0033512]; tricarboxylic acid cycle [GO:0006099]	dihydrolipoyllysine-residue succinyltransferase activity [GO:0004149]
56	856	Q73HQ4	Q73HQ4_WOLPM	44.39	3	3	3	3	5495000000	61429000000	6755000000	2.45597e+10	1	1	2	3	3	2.66667	Mutation	50466	Fumarate hydratase class II OS=Wolbachia pipientis wMel OX=163164 GN=fumC PE=3 SV=1	fumC WD_0492	fumarate metabolic process [GO:0006106]; tricarboxylic acid cycle [GO:0006099]	tricarboxylic acid cycle enzyme complex [GO:0045239]	tricarboxylic acid cycle enzyme complex [GO:0045239]; fumarate hydratase activity [GO:0004333]; fumarate metabolic process [GO:0006106]; tricarboxylic acid cycle [GO:0006099]	fumarate hydratase activity [GO:0004333]
177	99	Q73GE5	Q73GE5_WOLPM	43.61	1	0	0	1			852980000	852980000	1	1	0	0	1	0.333333		95353	AsmA_2 domain-containing protein OS=Wolbachia pipientis wMel OX=163164 GN=WD_1011 PE=4 SV=1	WD_1011
212	97	Q73FT6	Q73FT6_WOLPM	42.96	1	0	0	1			17411000000	17411000000	1	1	0	0	1	0.333333	Deamidation (NQ)	86090	ATP-dependent Clp protease ATP-binding subunit ClpA OS=Wolbachia pipientis wMel OX=163164 GN=clpA PE=3 SV=1	clpA WD_1237	proteolysis [GO:0006508]		ATP binding [GO:0005524]; ATP hydrolysis activity [GO:0016887]; peptidase activity [GO:0008233]; proteolysis [GO:0006508]	ATP binding [GO:0005524]; ATP hydrolysis activity [GO:0016887]; peptidase activity [GO:0008233]
47	100	Q73GU2	Q73GU2_WOLPM	42.92	1	1	1	1	57371000000	58385000000	82371000000	6.60423e+10	1	1	8	1	1	3.33333		91478	Glycerophosphoryl diester phosphodiesterase OS=Wolbachia pipientis wMel OX=163164 GN=WD_0838 PE=4 SV=1	WD_0838
68	121	Q73I61	Q73I61_WOLPM	41.37	1	0	1	1		0	0	0	1	1	0	3	3	2		91730	Lon protease OS=Wolbachia pipientis wMel OX=163164 GN=lon PE=2 SV=1	lon WD_0317	cellular response to heat [GO:0034605]; protein quality control for misfolded or incompletely synthesized proteins [GO:0006515]	cytoplasm [GO:0005737]	cytoplasm [GO:0005737]; ATP binding [GO:0005524]; ATP hydrolysis activity [GO:0016887]; ATP-dependent peptidase activity [GO:0004176]; sequence-specific DNA binding [GO:0043565]; serine-type endopeptidase activity [GO:0004252]; cellular response to heat [GO:0034605]; protein quality control for misfolded or incompletely synthesized proteins [GO:0006515]	ATP binding [GO:0005524]; ATP hydrolysis activity [GO:0016887]; ATP-dependent peptidase activity [GO:0004176]; sequence-specific DNA binding [GO:0043565]; serine-type endopeptidase activity [GO:0004252]
223	207	Q73G30	Q73G30_WOLPM	40.54	5	0	0	5			0	0	1	1	0	0	1	0.333333		29405	Rpn family recombination-promoting nuclease/putative transposase OS=Wolbachia pipientis wMel OX=163164 GN=WD_1137 PE=4 SV=1	WD_1137
76	149	Q73FZ3	Q73FZ3_WOLPM	40.11	3	0	3	3		778320000000	21784000000	400052000000	1	1	0	3	3	2	Deamidation (NQ)	30620	Uncharacterized protein OS=Wolbachia pipientis wMel OX=163164 GN=WD_1178 PE=4 SV=1	WD_1178
242	462	Q73FS0	Q73FS0_WOLPM	39.13	3	0	0	3			1099300000	1099300000	1	1	0	0	1	0.333333	Carbamidomethylation; Mutation	67831	ATP-dependent zinc metalloprotease FtsH OS=Wolbachia pipientis wMel OX=163164 GN=ftsH PE=3 SV=1	ftsH WD_1253	cell division [GO:0051301]; protein catabolic process [GO:0030163]; proteolysis [GO:0006508]	plasma membrane [GO:0005886]	plasma membrane [GO:0005886]; ATP binding [GO:0005524]; ATP hydrolysis activity [GO:0016887]; ATP-dependent peptidase activity [GO:0004176]; metalloendopeptidase activity [GO:0004222]; zinc ion binding [GO:0008270]; cell division [GO:0051301]; protein catabolic process [GO:0030163]; proteolysis [GO:0006508]	ATP binding [GO:0005524]; ATP hydrolysis activity [GO:0016887]; ATP-dependent peptidase activity [GO:0004176]; metalloendopeptidase activity [GO:0004222]; zinc ion binding [GO:0008270]
99	154	Q73IT1	Q73IT1_WOLPM	38.77	2	2	0	0	1844900000			1844900000	1	1	4	0	0	1.33333		45392	Outer membrane protein TolC putative OS=Wolbachia pipientis wMel OX=163164 GN=WD_0068 PE=3 SV=1	WD_0068			efflux transmembrane transporter activity [GO:0015562]	efflux transmembrane transporter activity [GO:0015562]
191	147	Q73I01	Q73I01_WOLPM	38.34	1	0	1	0		18403000		18403000	1	1	0	1	0	0.333333	Carbamidomethylation	58323	Ankyrin repeat domain protein OS=Wolbachia pipientis wMel OX=163164 GN=WD_0385 PE=4 SV=1	WD_0385		membrane [GO:0016020]	membrane [GO:0016020]
152	183	Q73HD6	Q73HD6_WOLPM	38.32	2	0	2	2		3861800000	2753700000	3307750000	1	1	0	1	1	0.666667		90164	PH domain-containing protein OS=Wolbachia pipientis wMel OX=163164 GN=WD_0630 PE=4 SV=1	WD_0630		membrane [GO:0016020]	membrane [GO:0016020]
77	549	Q73IT4	Q73IT4_WOLPM	38.05	11	11	0	11	9812100000		16648000000	13230050000	1	1	2	0	4	2		11523	DNA-binding protein HU family OS=Wolbachia pipientis wMel OX=163164 GN=WD_0065 PE=3 SV=1	WD_0065			DNA binding [GO:0003677]; structural constituent of chromatin [GO:0030527]	DNA binding [GO:0003677]; structural constituent of chromatin [GO:0030527]
173	1752	Q73I76	Q73I76_WOLPM	37.80	2	0	0	2			5518600000	5518600000	1	1	0	0	2	0.666667	Mutation	57331	Cytochrome c oxidase subunit 1 OS=Wolbachia pipientis wMel OX=163164 GN=coxA PE=3 SV=1	coxA WD_0301	electron transport coupled proton transport [GO:0015990]; oxidative phosphorylation [GO:0006119]	plasma membrane [GO:0005886]; respiratory chain complex IV [GO:0045277]	plasma membrane [GO:0005886]; respiratory chain complex IV [GO:0045277]; cytochrome-c oxidase activity [GO:0004129]; heme binding [GO:0020037]; metal ion binding [GO:0046872]; electron transport coupled proton transport [GO:0015990]; oxidative phosphorylation [GO:0006119]	cytochrome-c oxidase activity [GO:0004129]; heme binding [GO:0020037]; metal ion binding [GO:0046872]
160	245	Q73H69	Q73H69_WOLPM	37.76	6	6	0	6	131940000000		195930000000	163935000000	1	1	1	0	1	0.666667		28755	Peptidase_M48 domain-containing protein OS=Wolbachia pipientis wMel OX=163164 GN=WD_0702 PE=4 SV=1	WD_0702			metallopeptidase activity [GO:0008237]	metallopeptidase activity [GO:0008237]
168	1288	Q73FW2	Q73FW2_WOLPM	37.56	12	0	12	12		1287600000	1861500000	1574550000	1	1	0	1	1	0.666667		8047	30S ribosomal protein S21 OS=Wolbachia pipientis wMel OX=163164 GN=rpsU PE=3 SV=1	rpsU WD_1211	translation [GO:0006412]	ribonucleoprotein complex [GO:1990904]; ribosome [GO:0005840]	ribonucleoprotein complex [GO:1990904]; ribosome [GO:0005840]; structural constituent of ribosome [GO:0003735]; translation [GO:0006412]	structural constituent of ribosome [GO:0003735]
254	209	Q73GS5	Q73GS5_WOLPM	37.50	1	0	0	1			14564000000	14564000000	1	1	0	0	1	0.333333		92704	Type IV secretion system protein VirB6 OS=Wolbachia pipientis wMel OX=163164 GN=WD_0857 PE=3 SV=1	WD_0857	protein secretion by the type IV secretion system [GO:0030255]	plasma membrane [GO:0005886]	plasma membrane [GO:0005886]; protein secretion by the type IV secretion system [GO:0030255]
143	109	Q73IQ2	Q73IQ2_WOLPM	37.32	2	0	0	2			8932900000	8932900000	1	1	0	0	2	0.666667	Deamidation (NQ)	116749	Bifunctional protein PutA OS=Wolbachia pipientis wMel OX=163164 GN=putA PE=3 SV=1	putA WD_0103	proline biosynthetic process [GO:0006561]; proline catabolic process to glutamate [GO:0010133]		1-pyrroline-5-carboxylate dehydrogenase activity [GO:0003842]; DNA binding [GO:0003677]; DNA-binding transcription factor activity [GO:0003700]; proline dehydrogenase activity [GO:0004657]; proline biosynthetic process [GO:0006561]; proline catabolic process to glutamate [GO:0010133]	1-pyrroline-5-carboxylate dehydrogenase activity [GO:0003842]; DNA binding [GO:0003677]; DNA-binding transcription factor activity [GO:0003700]; proline dehydrogenase activity [GO:0004657]
146	379	Q73GP4	Q73GP4_WOLPM	37.23	3	3	3	0	9843600000	6388600000		8116100000	1	1	1	1	0	0.666667	Mutation	63804	Chaperone protein HscA OS=Wolbachia pipientis wMel OX=163164 GN=hscA PE=3 SV=1	hscA WD_0892	iron-sulfur cluster assembly [GO:0016226]		ATP binding [GO:0005524]; ATP hydrolysis activity [GO:0016887]; ATP-dependent protein folding chaperone [GO:0140662]; unfolded protein binding [GO:0051082]; iron-sulfur cluster assembly [GO:0016226]	ATP binding [GO:0005524]; ATP hydrolysis activity [GO:0016887]; ATP-dependent protein folding chaperone [GO:0140662]; unfolded protein binding [GO:0051082]
200	124	Q73HU5	Q73HU5_WOLPM	37.15	3	0	0	3			1665900000	1665900000	1	1	0	0	1	0.333333	Deamidation (NQ)	46617	Uncharacterized protein OS=Wolbachia pipientis wMel OX=163164 GN=WD_0445 PE=4 SV=1	WD_0445
264	275	Q73GV5	Q73GV5_WOLPM	37.03	2	0	0	2			2405700000	2405700000	1	1	0	0	1	0.333333	Carbamidomethylation; Deamidation (NQ)	77145	ATP-dependent DNA helicase RecG OS=Wolbachia pipientis wMel OX=163164 GN=recG PE=3 SV=1	recG WD_0824			ATP binding [GO:0005524]; helicase activity [GO:0004386]; hydrolase activity [GO:0016787]; nucleic acid binding [GO:0003676]	ATP binding [GO:0005524]; helicase activity [GO:0004386]; hydrolase activity [GO:0016787]; nucleic acid binding [GO:0003676]
40	424	Q73FY5	Q73FY5_WOLPM	36.91	3	3	3	3	542650000000	456360000000	28740000000	3.42583e+11	1	1	4	4	7	5		29892	Conserved domain protein OS=Wolbachia pipientis wMel OX=163164 GN=WD_1187 PE=4 SV=1	WD_1187		membrane [GO:0016020]	membrane [GO:0016020]
179	135	Q73FN1	Q73FN1_WOLPM	36.64	1	0	1	0		13266000000		13266000000	1	1	0	1	0	0.333333		126890	Carbamoyl-phosphate synthase large chain OS=Wolbachia pipientis wMel OX=163164 GN=carB PE=3 SV=1	carB WD_1295	'de novo' UMP biosynthetic process [GO:0044205]; arginine biosynthetic process [GO:0006526]		ATP binding [GO:0005524]; carbamoyl-phosphate synthase (glutamine-hydrolyzing) activity [GO:0004088]; metal ion binding [GO:0046872]; 'de novo' UMP biosynthetic process [GO:0044205]; arginine biosynthetic process [GO:0006526]	ATP binding [GO:0005524]; carbamoyl-phosphate synthase (glutamine-hydrolyzing) activity [GO:0004088]; metal ion binding [GO:0046872]
162	215	Q73H24	Q73H24_WOLPM	36.64	3	0	3	0		3296100000		3296100000	1	1	0	2	0	0.666667	Deamidation (NQ)	35845	Site-specific recombinase phage integrase family OS=Wolbachia pipientis wMel OX=163164 GN=WD_0752 PE=4 SV=1	WD_0752	DNA integration [GO:0015074]; DNA recombination [GO:0006310]		DNA binding [GO:0003677]; DNA integration [GO:0015074]; DNA recombination [GO:0006310]	DNA binding [GO:0003677]
186	157	Q73HU9	Q73HU9_WOLPM	36.54	2	2	0	0	59276000000			59276000000	1	1	1	0	0	0.333333	Deamidation (NQ)	46362	Ankyrin repeat domain protein OS=Wolbachia pipientis wMel OX=163164 GN=WD_0441 PE=4 SV=1	WD_0441
102	1291	Q73HX3	Q73HX3_WOLPM	36.49	3	0	3	3		151220000000	250020000000	200620000000	1	1	0	2	2	1.33333	Mutation	36354	Pyruvate dehydrogenase E1 component subunit alpha OS=Wolbachia pipientis wMel OX=163164 GN=pdhA PE=4 SV=1	pdhA WD_0416	acetyl-CoA biosynthetic process from pyruvate [GO:0006086]; glycolytic process [GO:0006096]	intracellular membrane-bounded organelle [GO:0043231]	intracellular membrane-bounded organelle [GO:0043231]; pyruvate dehydrogenase (acetyl-transferring) activity [GO:0004739]; acetyl-CoA biosynthetic process from pyruvate [GO:0006086]; glycolytic process [GO:0006096]	pyruvate dehydrogenase (acetyl-transferring) activity [GO:0004739]
225	239	Q73IY6	Q73IY6_WOLPM	36.46	2	0	0	2			1635400000	1635400000	1	1	0	0	1	0.333333	Deamidation (NQ)	53013	Type IV secretion system protein VirB10 OS=Wolbachia pipientis wMel OX=163164 GN=WD_0006 PE=3 SV=1	WD_0006		membrane [GO:0016020]	membrane [GO:0016020]
248	345	P62351	SYH_WOLPM	36.23	6	0	0	6			869190000	869190000	1	1	0	0	1	0.333333		46541	Histidine--tRNA ligase OS=Wolbachia pipientis wMel OX=163164 GN=hisS PE=3 SV=1	hisS WD_1076	histidyl-tRNA aminoacylation [GO:0006427]	cytoplasm [GO:0005737]	cytoplasm [GO:0005737]; ATP binding [GO:0005524]; histidine-tRNA ligase activity [GO:0004821]; histidyl-tRNA aminoacylation [GO:0006427]	ATP binding [GO:0005524]; histidine-tRNA ligase activity [GO:0004821]
216	265	Q73FY3	Q73FY3_WOLPM	36.20	4	0	0	4			60543000000	60543000000	1	1	0	0	1	0.333333	Deamidation (NQ); Oxidation (M)	49293	Heat shock protein HslVU ATPase subunit HslU OS=Wolbachia pipientis wMel OX=163164 GN=hslU PE=3 SV=1	hslU WD_1190		HslUV protease complex [GO:0009376]	HslUV protease complex [GO:0009376]; ATP binding [GO:0005524]; ATP hydrolysis activity [GO:0016887]; peptidase activity [GO:0008233]	ATP binding [GO:0005524]; ATP hydrolysis activity [GO:0016887]; peptidase activity [GO:0008233]
252	217	Q73G86	Q73G86_WOLPM	36.12	10	10	0	0	1472600000			1472600000	1	1	1	0	0	0.333333		21319	NifU domain protein OS=Wolbachia pipientis wMel OX=163164 GN=WD_1075 PE=4 SV=1	WD_1075	iron-sulfur cluster assembly [GO:0016226]		iron ion binding [GO:0005506]; iron-sulfur cluster binding [GO:0051536]; iron-sulfur cluster assembly [GO:0016226]	iron ion binding [GO:0005506]; iron-sulfur cluster binding [GO:0051536]
298	202	Q73FW9	Q73FW9_WOLPM	35.80	3	0	3	0		1696100000		1696100000	1	1	0	1	0	0.333333	Deamidation (NQ)	33540	TPR domain protein OS=Wolbachia pipientis wMel OX=163164 GN=WD_1204 PE=4 SV=1	WD_1204		membrane [GO:0016020]	membrane [GO:0016020]
255	344	Q73HN8	Q73HN8_WOLPM	35.64	3	0	3	0		8677100000		8677100000	1	1	0	1	0	0.333333	Oxidation (M)	35570	Rpn family recombination-promoting nuclease/putative transposase OS=Wolbachia pipientis wMel OX=163164 GN=WD_0511 PE=4 SV=1	WD_0511
260	540	Q73GP3	Q73GP3_WOLPM	35.41	9	9	0	0	8056200000			8056200000	1	1	1	0	0	0.333333		28848	Signal peptidase I OS=Wolbachia pipientis wMel OX=163164 GN=lepB PE=3 SV=1	lepB WD_0893	signal peptide processing [GO:0006465]	membrane [GO:0016020]	membrane [GO:0016020]; serine-type endopeptidase activity [GO:0004252]; signal peptide processing [GO:0006465]	serine-type endopeptidase activity [GO:0004252]
323	885	Q73GD2	Q73GD2_WOLPM	35.14	9	0	0	9			6562400000	6562400000	1	1	0	0	1	0.333333		11152	Conserved domain protein OS=Wolbachia pipientis wMel OX=163164 GN=WD_1025 PE=4 SV=1	WD_1025
269	140	Q73FP7	Q73FP7_WOLPM	35.10	3	0	3	0		1158400000		1158400000	1	1	0	1	0	0.333333		44436	5-aminolevulinate synthase OS=Wolbachia pipientis wMel OX=163164 GN=hemA PE=3 SV=1	hemA WD_1279	protoporphyrinogen IX biosynthetic process [GO:0006782]		5-aminolevulinate synthase activity [GO:0003870]; pyridoxal phosphate binding [GO:0030170]; protoporphyrinogen IX biosynthetic process [GO:0006782]	5-aminolevulinate synthase activity [GO:0003870]; pyridoxal phosphate binding [GO:0030170]
104	415	Q73IQ7	Q73IQ7_WOLPM	35.05	4	0	4	4		113360000000	78297000000	95828500000	1	1	0	2	2	1.33333	Deamidation (NQ)	29190	Cell division protein FtsQ putative OS=Wolbachia pipientis wMel OX=163164 GN=WD_0096 PE=4 SV=1	WD_0096	cell septum assembly [GO:0090529]	plasma membrane [GO:0005886]	plasma membrane [GO:0005886]; cell septum assembly [GO:0090529]
314	293	Q73GN3	Q73GN3_WOLPM	35.01	7	0	0	7			1268700000	1268700000	1	1	0	0	1	0.333333		14510	Transposase degenerate OS=Wolbachia pipientis wMel OX=163164 GN=WD_0907 PE=4 SV=1	WD_0907
85	259	Q73HP8	Q73HP8_WOLPM	34.99	2	2	0	2	127210000000		102710000000	114960000000	1	1	1	0	4	1.66667		37632	Ankyrin repeat domain protein OS=Wolbachia pipientis wMel OX=163164 GN=WD_0498 PE=4 SV=1	WD_0498
103	225	Q73HL3	Q73HL3_WOLPM	34.72	2	2	2	2	0	5312800000	168500000	1827100000	1	1	1	1	2	1.33333		32145	Porphobilinogen deaminase OS=Wolbachia pipientis wMel OX=163164 GN=hemC PE=3 SV=1	hemC WD_0542	peptidyl-pyrromethane cofactor linkage [GO:0018160]; protoporphyrinogen IX biosynthetic process [GO:0006782]		hydroxymethylbilane synthase activity [GO:0004418]; peptidyl-pyrromethane cofactor linkage [GO:0018160]; protoporphyrinogen IX biosynthetic process [GO:0006782]	hydroxymethylbilane synthase activity [GO:0004418]
275	348	Q73HB4	Q73HB4_WOLPM	34.67	10	0	10	0		3822000000		3822000000	1	1	0	1	0	0.333333	Carbamidomethylation; Deamidation (NQ); Oxidation (M)	23910	3 4-dihydroxy-2-butanone 4-phosphate synthase OS=Wolbachia pipientis wMel OX=163164 GN=WD_0653 PE=3 SV=1	WD_0653	riboflavin biosynthetic process [GO:0009231]		3,4-dihydroxy-2-butanone-4-phosphate synthase activity [GO:0008686]; metal ion binding [GO:0046872]; riboflavin biosynthetic process [GO:0009231]	3,4-dihydroxy-2-butanone-4-phosphate synthase activity [GO:0008686]; metal ion binding [GO:0046872]
293	146	Q73HE9	Q73HE9_WOLPM	34.65	3	0	3	0		1799300000		1799300000	1	1	0	1	0	0.333333		37602	Conserved domain protein OS=Wolbachia pipientis wMel OX=163164 GN=WD_0615 PE=4 SV=1	WD_0615
231	945	Q73FX1	Q73FX1_WOLPM	34.47	2	0	0	2			3096400000	3096400000	1	1	0	0	1	0.333333	Mutation	100061	DNA gyrase subunit A OS=Wolbachia pipientis wMel OX=163164 GN=gyrA PE=3 SV=1	gyrA WD_1202	DNA topological change [GO:0006265]; DNA-templated DNA replication [GO:0006261]	chromosome [GO:0005694]; cytoplasm [GO:0005737]; DNA topoisomerase type II (double strand cut, ATP-hydrolyzing) complex [GO:0009330]	chromosome [GO:0005694]; cytoplasm [GO:0005737]; DNA topoisomerase type II (double strand cut, ATP-hydrolyzing) complex [GO:0009330]; ATP binding [GO:0005524]; DNA binding [GO:0003677]; DNA negative supercoiling activity [GO:0034335]; DNA topological change [GO:0006265]; DNA-templated DNA replication [GO:0006261]	ATP binding [GO:0005524]; DNA binding [GO:0003677]; DNA negative supercoiling activity [GO:0034335]
144	188	Q73HF4	Q73HF4_WOLPM	34.46	1	0	1	0		25026000000		25026000000	1	1	0	2	0	0.666667		134914	Helicase SNF2 family OS=Wolbachia pipientis wMel OX=163164 GN=WD_0610 PE=4 SV=1	WD_0610			ATP binding [GO:0005524]; ATP-dependent chromatin remodeler activity [GO:0140658]; helicase activity [GO:0004386]; zinc ion binding [GO:0008270]	ATP binding [GO:0005524]; ATP-dependent chromatin remodeler activity [GO:0140658]; helicase activity [GO:0004386]; zinc ion binding [GO:0008270]
321	414	Q73GY3	Q73GY3_WOLPM	34.46	6	0	6	0		0		0	1	1	0	1	0	0.333333	Carbamidomethylation	22795	DUF1013 domain-containing protein OS=Wolbachia pipientis wMel OX=163164 GN=WD_0796 PE=4 SV=1	WD_0796
235	216	Q73FV0	Q73FV0_WOLPM	34.16	2	0	0	2			43422000000	43422000000	1	1	0	0	1	0.333333		47052	PBECR3 domain-containing protein OS=Wolbachia pipientis wMel OX=163164 GN=WD_1223 PE=4 SV=1	WD_1223
244	482	Q73GN0	Q73GN0_WOLPM	34.13	1	0	1	0		697160000		697160000	1	1	0	1	0	0.333333		103424	PDDEXK_1 domain-containing protein OS=Wolbachia pipientis wMel OX=163164 GN=WD_0912 PE=4 SV=1	WD_0912
129	453	Q73G32	TRHO_WOLPM	34.07	3	3	0	3	30861000000		75102000000	52981500000	1	1	1	0	2	1	Deamidation (NQ)	31596	tRNA uridine(34) hydroxylase OS=Wolbachia pipientis wMel OX=163164 GN=trhO PE=3 SV=1	trhO WD_1135	tRNA modification [GO:0006400]		oxidoreductase activity, acting on paired donors, with incorporation or reduction of molecular oxygen [GO:0016705]; tRNA modification [GO:0006400]	oxidoreductase activity, acting on paired donors, with incorporation or reduction of molecular oxygen [GO:0016705]
267	354	Q73H87	Q73H87_WOLPM	33.84	4	0	4	0		22616000000		22616000000	1	1	0	1	0	0.333333		26341	50S ribosomal protein L3 OS=Wolbachia pipientis wMel OX=163164 GN=rplC PE=3 SV=1	rplC WD_0681	translation [GO:0006412]	ribonucleoprotein complex [GO:1990904]; ribosome [GO:0005840]	ribonucleoprotein complex [GO:1990904]; ribosome [GO:0005840]; rRNA binding [GO:0019843]; structural constituent of ribosome [GO:0003735]; translation [GO:0006412]	rRNA binding [GO:0019843]; structural constituent of ribosome [GO:0003735]
236	170	Q73G07	Q73G07_WOLPM	33.76	4	0	0	4			1403200000	1403200000	1	1	0	0	1	0.333333	Deamidation (NQ)	64377	Conserved domain protein OS=Wolbachia pipientis wMel OX=163164 GN=WD_1161 PE=4 SV=1	WD_1161		membrane [GO:0016020]	membrane [GO:0016020]
125	943	Q73G42	NUOB_WOLPM	33.72	8	8	8	8	18067000000	33606000000	21777000000	2.44833e+10	1	1	1	1	1	1	Mutation	18821	NADH-quinone oxidoreductase subunit B OS=Wolbachia pipientis wMel OX=163164 GN=nuoB PE=3 SV=1	nuoB WD_1123		plasma membrane [GO:0005886]	plasma membrane [GO:0005886]; 4 iron, 4 sulfur cluster binding [GO:0051539]; iron ion binding [GO:0005506]; NADH dehydrogenase (ubiquinone) activity [GO:0008137]; quinone binding [GO:0048038]	4 iron, 4 sulfur cluster binding [GO:0051539]; iron ion binding [GO:0005506]; NADH dehydrogenase (ubiquinone) activity [GO:0008137]; quinone binding [GO:0048038]
132	138	Q73I48	Q73I48_WOLPM	33.69	1	0	1	1		13971000000	0	6985500000	1	1	0	1	1	0.666667	Deamidation (NQ)	100476	Antigenic heat-stable 120 kDa protein OS=Wolbachia pipientis wMel OX=163164 GN=WD_0332 PE=4 SV=1	WD_0332
213	172	Q73HK0	Q73HK0_WOLPM	33.67	3	0	3	0		78760000		78760000	1	1	0	1	0	0.333333		48573	CBS domain protein OS=Wolbachia pipientis wMel OX=163164 GN=WD_0558 PE=3 SV=1	WD_0558		membrane [GO:0016020]	membrane [GO:0016020]; flavin adenine dinucleotide binding [GO:0050660]	flavin adenine dinucleotide binding [GO:0050660]
194	236	Q73I66	Q73I66_WOLPM	33.64	2	2	0	0	0			0	1	1	1	0	0	0.333333	Deamidation (NQ)	63327	Single-stranded-DNA-specific exonuclease RecJ OS=Wolbachia pipientis wMel OX=163164 GN=recJ PE=3 SV=1	recJ WD_0312	DNA recombination [GO:0006310]; DNA repair [GO:0006281]		5'-3' exonuclease activity [GO:0008409]; nucleic acid binding [GO:0003676]; DNA recombination [GO:0006310]; DNA repair [GO:0006281]	5'-3' exonuclease activity [GO:0008409]; nucleic acid binding [GO:0003676]
309	617	Q73H04	Q73H04_WOLPM	33.51	4	0	4	0		12539000000		12539000000	1	1	0	1	0	0.333333		31607	VHL domain-containing protein OS=Wolbachia pipientis wMel OX=163164 GN=WD_0773 PE=4 SV=1	WD_0773
299	1708	Q73G19	Q73G19_WOLPM	33.32	5	0	5	0		1342600000		1342600000	1	1	0	1	0	0.333333	Mutation	27758	1-acyl-sn-glycerol-3-phosphate acyltransferase family protein OS=Wolbachia pipientis wMel OX=163164 GN=WD_1149 PE=4 SV=1	WD_1149		membrane [GO:0016020]	membrane [GO:0016020]; acyltransferase activity [GO:0016746]	acyltransferase activity [GO:0016746]
292	552	Q73FP6	Q73FP6_WOLPM	33.23	6	0	0	6			20416000000	20416000000	1	1	0	0	1	0.333333	Deamidation (NQ)	26140	Inositol monophosphatase family protein OS=Wolbachia pipientis wMel OX=163164 GN=WD_1280 PE=4 SV=1	WD_1280	inositol phosphate dephosphorylation [GO:0046855]		inositol phosphate dephosphorylation [GO:0046855]
203	292	Q73GM6	Q73GM6_WOLPM	33.16	1	0	1	0		5235900000		5235900000	1	1	0	1	0	0.333333		103391	UvrABC system protein A OS=Wolbachia pipientis wMel OX=163164 GN=uvrA PE=3 SV=1	uvrA WD_0916	nucleotide-excision repair [GO:0006289]; SOS response [GO:0009432]	cytoplasm [GO:0005737]; excinuclease repair complex [GO:0009380]	cytoplasm [GO:0005737]; excinuclease repair complex [GO:0009380]; ATP binding [GO:0005524]; ATP hydrolysis activity [GO:0016887]; DNA binding [GO:0003677]; excinuclease ABC activity [GO:0009381]; zinc ion binding [GO:0008270]; nucleotide-excision repair [GO:0006289]; SOS response [GO:0009432]	ATP binding [GO:0005524]; ATP hydrolysis activity [GO:0016887]; DNA binding [GO:0003677]; excinuclease ABC activity [GO:0009381]; zinc ion binding [GO:0008270]
226	283	Q73HV7	Q73HV7_WOLPM	33.03	2	0	2	0		37692000000		37692000000	1	1	0	1	0	0.333333	Oxidation (M)	77295	propionyl-CoA carboxylase OS=Wolbachia pipientis wMel OX=163164 GN=pccA PE=4 SV=1	pccA WD_0433	lipid catabolic process [GO:0016042]		ATP binding [GO:0005524]; metal ion binding [GO:0046872]; propionyl-CoA carboxylase activity [GO:0004658]; lipid catabolic process [GO:0016042]	ATP binding [GO:0005524]; metal ion binding [GO:0046872]; propionyl-CoA carboxylase activity [GO:0004658]
288	648	Q73HY1	Q73HY1_WOLPM	33.02	2	0	2	0		12442000000		12442000000	1	1	0	1	0	0.333333		45729	Na+/H+ antiporter putative OS=Wolbachia pipientis wMel OX=163164 GN=WD_0407 PE=4 SV=1	WD_0407		plasma membrane [GO:0005886]	plasma membrane [GO:0005886]
215	618	Q73GM9	Q73GM9_WOLPM	32.99	1	1	0	0	34456000000			34456000000	1	1	1	0	0	0.333333	Mutation	113695	Phosphoribosylformylglycinamidine synthase subunit PurL OS=Wolbachia pipientis wMel OX=163164 GN=purL PE=3 SV=1	purL WD_0913	'de novo' IMP biosynthetic process [GO:0006189]	cytoplasm [GO:0005737]	cytoplasm [GO:0005737]; ATP binding [GO:0005524]; magnesium ion binding [GO:0000287]; phosphoribosylformylglycinamidine synthase activity [GO:0004642]; 'de novo' IMP biosynthetic process [GO:0006189]	ATP binding [GO:0005524]; magnesium ion binding [GO:0000287]; phosphoribosylformylglycinamidine synthase activity [GO:0004642]
93	174	Q73GS8	Q73GS8_WOLPM	32.99	1	1	0	1	3452300000		2046800000	2749550000	1	1	1	0	3	1.33333	Deamidation (NQ)	142299	Membrane protein putative OS=Wolbachia pipientis wMel OX=163164 GN=WD_0854 PE=3 SV=1	WD_0854	protein secretion by the type IV secretion system [GO:0030255]	plasma membrane [GO:0005886]	plasma membrane [GO:0005886]; protein secretion by the type IV secretion system [GO:0030255]
263	184	Q73GK9	ZNUC_WOLPM	32.89	8	0	0	8			297800000	297800000	1	1	0	0	1	0.333333	Oxidation (M)	27452	Zinc import ATP-binding protein ZnuC OS=Wolbachia pipientis wMel OX=163164 GN=znuC PE=3 SV=2	znuC WD_0938		plasma membrane [GO:0005886]	plasma membrane [GO:0005886]; ABC-type zinc transporter activity [GO:0015633]; ATP binding [GO:0005524]	ABC-type zinc transporter activity [GO:0015633]; ATP binding [GO:0005524]
313	946	Q73GY5	Q73GY5_WOLPM	32.82	8	0	0	8			85514000000	85514000000	1	1	0	0	1	0.333333	Deamidation (NQ)	17727	RDD domain-containing protein OS=Wolbachia pipientis wMel OX=163164 GN=WD_0793 PE=4 SV=1	WD_0793		membrane [GO:0016020]	membrane [GO:0016020]
183	151	Q73I45	Q73I45_WOLPM	32.75	1	0	0	1			305800000	305800000	1	1	0	0	1	0.333333	Deamidation (NQ)	95222	Chromosome segregation protein SMC OS=Wolbachia pipientis wMel OX=163164 GN=WD_0335 PE=4 SV=1	WD_0335
316	722	Q73GQ1	Q73GQ1_WOLPM	32.74	4	0	4	0		313280000		313280000	1	1	0	1	0	0.333333		27489	F420_ligase domain-containing protein OS=Wolbachia pipientis wMel OX=163164 GN=WD_0885 PE=4 SV=1	WD_0885
211	374	Q73HF5	Q73HF5_WOLPM	32.70	2	0	0	2			274200000	274200000	1	1	0	0	1	0.333333		81177	Regulatory protein RepA putative OS=Wolbachia pipientis wMel OX=163164 GN=WD_0609 PE=4 SV=1	WD_0609
282	1067	Q73GP7	Q73GP7_WOLPM	32.70	15	0	15	0		1013600000		1013600000	1	1	0	1	0	0.333333	Carbamidomethylation; Mutation	13775	Iron-sulfur cluster assembly scaffold protein IscU OS=Wolbachia pipientis wMel OX=163164 GN=WD_0889 PE=3 SV=1	WD_0889	iron-sulfur cluster assembly [GO:0016226]		iron ion binding [GO:0005506]; iron-sulfur cluster binding [GO:0051536]; iron-sulfur cluster assembly [GO:0016226]	iron ion binding [GO:0005506]; iron-sulfur cluster binding [GO:0051536]
149	213	Q73HW5	SYFB_WOLPM	32.56	2	2	0	0	67869000			67869000	1	1	2	0	0	0.666667		86297	Phenylalanine--tRNA ligase beta subunit OS=Wolbachia pipientis wMel OX=163164 GN=pheT PE=3 SV=1	pheT WD_0425	phenylalanyl-tRNA aminoacylation [GO:0006432]	cytoplasm [GO:0005737]	cytoplasm [GO:0005737]; ATP binding [GO:0005524]; magnesium ion binding [GO:0000287]; phenylalanine-tRNA ligase activity [GO:0004826]; tRNA binding [GO:0000049]; phenylalanyl-tRNA aminoacylation [GO:0006432]	ATP binding [GO:0005524]; magnesium ion binding [GO:0000287]; phenylalanine-tRNA ligase activity [GO:0004826]; tRNA binding [GO:0000049]
97	133	Q73I30	Q73I30_WOLPM	32.52	3	3	0	3	263760000000		630680000000	447220000000	1	1	2	0	2	1.33333	Deamidation (NQ)	42852	Inner membrane protein OS=Wolbachia pipientis wMel OX=163164 GN=WD_0353 PE=4 SV=1	WD_0353		membrane [GO:0016020]	membrane [GO:0016020]
230	593	Q73HI3	Q73HI3_WOLPM	32.50	2	0	2	0		372320000000		372320000000	1	1	0	1	0	0.333333		49548	Phage related protein OS=Wolbachia pipientis wMel OX=163164 GN=WD_0577 PE=4 SV=1	WD_0577
306	632	Q73IJ7	Q73IJ7_WOLPM	32.49	9	0	9	0		2022700000		2022700000	1	1	0	1	0	0.333333	Oxidation (M)	30547	Type-4 uracil-DNA glycosylase OS=Wolbachia pipientis wMel OX=163164 GN=WD_0164 PE=3 SV=1	WD_0164			4 iron, 4 sulfur cluster binding [GO:0051539]; metal ion binding [GO:0046872]; uracil DNA N-glycosylase activity [GO:0004844]	4 iron, 4 sulfur cluster binding [GO:0051539]; metal ion binding [GO:0046872]; uracil DNA N-glycosylase activity [GO:0004844]
305	1550	Q73GH4	NUOI_WOLPM	32.40	11	0	11	0		3996400000		3996400000	1	1	0	1	0	0.333333	Carbamidomethylation; Mutation	19978	NADH-quinone oxidoreductase subunit I OS=Wolbachia pipientis wMel OX=163164 GN=nuoI PE=3 SV=1	nuoI WD_0980		plasma membrane [GO:0005886]	plasma membrane [GO:0005886]; 4 iron, 4 sulfur cluster binding [GO:0051539]; iron ion binding [GO:0005506]; NADH dehydrogenase (quinone) activity [GO:0050136]; quinone binding [GO:0048038]	4 iron, 4 sulfur cluster binding [GO:0051539]; iron ion binding [GO:0005506]; NADH dehydrogenase (quinone) activity [GO:0050136]; quinone binding [GO:0048038]
272	300	Q73HH7	Q73HH7_WOLPM	32.38	5	0	5	0		4560700000		4560700000	1	1	0	1	0	0.333333	Deamidation (NQ)	25448	AAA domain-containing protein OS=Wolbachia pipientis wMel OX=163164 GN=WD_0583 PE=4 SV=1	WD_0583
261	1362	Q73HV5	SYE1_WOLPM	32.33	2	2	0	0	342700000			342700000	1	1	1	0	0	0.333333	Mutation	53968	Glutamate--tRNA ligase 1 OS=Wolbachia pipientis wMel OX=163164 GN=gltX1 PE=3 SV=1	gltX1 WD_0435	glutamyl-tRNA aminoacylation [GO:0006424]	cytoplasm [GO:0005737]	cytoplasm [GO:0005737]; ATP binding [GO:0005524]; glutamate-tRNA ligase activity [GO:0004818]; tRNA binding [GO:0000049]; zinc ion binding [GO:0008270]; glutamyl-tRNA aminoacylation [GO:0006424]	ATP binding [GO:0005524]; glutamate-tRNA ligase activity [GO:0004818]; tRNA binding [GO:0000049]; zinc ion binding [GO:0008270]
315	1850	Q73HA3	RS5_WOLPM	32.24	7	7	0	0	128970000			128970000	1	1	1	0	0	0.333333	Mutation	18398	30S ribosomal protein S5 OS=Wolbachia pipientis wMel OX=163164 GN=rpsE PE=3 SV=1	rpsE WD_0664	translation [GO:0006412]	small ribosomal subunit [GO:0015935]	small ribosomal subunit [GO:0015935]; rRNA binding [GO:0019843]; structural constituent of ribosome [GO:0003735]; translation [GO:0006412]	rRNA binding [GO:0019843]; structural constituent of ribosome [GO:0003735]
249	526	Q73GJ7	Q73GJ7_WOLPM	32.21	5	0	5	0		18416000000		18416000000	1	1	0	1	0	0.333333	Deamidation (NQ)	38751	Aspartate-semialdehyde dehydrogenase OS=Wolbachia pipientis wMel OX=163164 GN=asd PE=3 SV=1	asd WD_0954	'de novo' L-methionine biosynthetic process [GO:0071266]; diaminopimelate biosynthetic process [GO:0019877]; isoleucine biosynthetic process [GO:0009097]; lysine biosynthetic process via diaminopimelate [GO:0009089]; threonine biosynthetic process [GO:0009088]		aspartate-semialdehyde dehydrogenase activity [GO:0004073]; NAD binding [GO:0051287]; NADP binding [GO:0050661]; protein dimerization activity [GO:0046983]; 'de novo' L-methionine biosynthetic process [GO:0071266]; diaminopimelate biosynthetic process [GO:0019877]; isoleucine biosynthetic process [GO:0009097]; lysine biosynthetic process via diaminopimelate [GO:0009089]; threonine biosynthetic pr…	aspartate-semialdehyde dehydrogenase activity [GO:0004073]; NAD binding [GO:0051287]; NADP binding [GO:0050661]; protein dimerization activity [GO:0046983]
232	381	Q73FM9	Q73FM9_WOLPM	32.18	2	0	2	0		2550300000		2550300000	1	1	0	1	0	0.333333		73363	RNA polymerase sigma factor RpoD OS=Wolbachia pipientis wMel OX=163164 GN=rpoD PE=3 SV=1	rpoD WD_1298	DNA-templated transcription initiation [GO:0006352]	cytoplasm [GO:0005737]	cytoplasm [GO:0005737]; DNA binding [GO:0003677]; sigma factor activity [GO:0016987]; DNA-templated transcription initiation [GO:0006352]	DNA binding [GO:0003677]; sigma factor activity [GO:0016987]
245	333	Q73HE8	Q73HE8_WOLPM	31.96	1	1	0	0	5184200000			5184200000	1	1	1	0	0	0.333333	Deamidation (NQ)	67365	ABC transporter permease/ATP-binding protein putative OS=Wolbachia pipientis wMel OX=163164 GN=WD_0616 PE=3 SV=1	WD_0616		membrane [GO:0016020]	membrane [GO:0016020]; ABC-type transporter activity [GO:0140359]; ATP binding [GO:0005524]	ABC-type transporter activity [GO:0140359]; ATP binding [GO:0005524]
304	1083	Q73H12	Q73H12_WOLPM	31.92	15	0	0	15			34142000000	34142000000	1	1	0	0	1	0.333333	Carbamidomethylation; Deamidation (NQ)	15909	Uncharacterized protein OS=Wolbachia pipientis wMel OX=163164 GN=WD_0764 PE=4 SV=1	WD_0764
287	339	Q73IP7	Q73IP7_WOLPM	31.84	5	5	0	0	2483800000			2483800000	1	1	1	0	0	0.333333	Deamidation (NQ)	22987	SCO1/SenC family protein OS=Wolbachia pipientis wMel OX=163164 GN=WD_0109 PE=3 SV=1	WD_0109
250	483	Q73H07	Q73H07_WOLPM	31.83	2	0	2	0		2107900000		2107900000	1	1	0	1	0	0.333333		63398	Type I secretion system ATPase OS=Wolbachia pipientis wMel OX=163164 GN=WD_0770 PE=3 SV=1	WD_0770	protein secretion by the type I secretion system [GO:0030253]	membrane [GO:0016020]; type I protein secretion system complex [GO:0030256]	membrane [GO:0016020]; type I protein secretion system complex [GO:0030256]; ABC-type transporter activity [GO:0140359]; ATP binding [GO:0005524]; protein secretion by the type I secretion system [GO:0030253]	ABC-type transporter activity [GO:0140359]; ATP binding [GO:0005524]
280	262	Q73FV5	Q73FV5_WOLPM	31.77	6	6	0	0	26497000			26497000	1	1	1	0	0	0.333333	Deamidation (NQ)	32472	Probable chromosome-partitioning protein ParB OS=Wolbachia pipientis wMel OX=163164 GN=WD_1218 PE=3 SV=1	WD_1218			DNA binding [GO:0003677]	DNA binding [GO:0003677]
199	253	Q73GB8	Q73GB8_WOLPM	31.77	1	0	0	1			9682200000	9682200000	1	1	0	0	1	0.333333	Deamidation (NQ)	128257	Surface protein-related protein OS=Wolbachia pipientis wMel OX=163164 GN=WD_1041 PE=4 SV=1	WD_1041
294	1391	Q73H81	Q73H81_WOLPM	31.72	6	6	0	0	18440000000			18440000000	1	1	1	0	0	0.333333	Mutation	32778	Fructose-1 6-bisphosphatase OS=Wolbachia pipientis wMel OX=163164 GN=glpX PE=3 SV=1	glpX WD_0687	gluconeogenesis [GO:0006094]; glycerol metabolic process [GO:0006071]		fructose 1,6-bisphosphate 1-phosphatase activity [GO:0042132]; metal ion binding [GO:0046872]; gluconeogenesis [GO:0006094]; glycerol metabolic process [GO:0006071]	fructose 1,6-bisphosphate 1-phosphatase activity [GO:0042132]; metal ion binding [GO:0046872]
308	863	Q73GW0	Q73GW0_WOLPM	31.62	3	0	0	3			3046400000	3046400000	1	1	0	0	1	0.333333		31175	DNA polymerase III subunit putative OS=Wolbachia pipientis wMel OX=163164 GN=WD_0819 PE=4 SV=1	WD_0819
238	212	Q73GY7	Q73GY7_WOLPM	31.55	3	0	3	0		113790000000		113790000000	1	1	0	1	0	0.333333	Deamidation (NQ)	52634	Isocitrate dehydrogenase [NADP] OS=Wolbachia pipientis wMel OX=163164 GN=WD_0791 PE=3 SV=1	WD_0791	glyoxylate cycle [GO:0006097]; tricarboxylic acid cycle [GO:0006099]		isocitrate dehydrogenase (NADP+) activity [GO:0004450]; magnesium ion binding [GO:0000287]; NAD binding [GO:0051287]; glyoxylate cycle [GO:0006097]; tricarboxylic acid cycle [GO:0006099]	isocitrate dehydrogenase (NADP+) activity [GO:0004450]; magnesium ion binding [GO:0000287]; NAD binding [GO:0051287]
155	231	Q73H21	Q73H21_WOLPM	31.53	3	0	3	0		47774000000		47774000000	1	1	0	2	0	0.666667		34410	Thioredoxin reductase OS=Wolbachia pipientis wMel OX=163164 GN=trxB PE=3 SV=1	trxB WD_0755	removal of superoxide radicals [GO:0019430]	cytoplasm [GO:0005737]	cytoplasm [GO:0005737]; thioredoxin-disulfide reductase activity [GO:0004791]; removal of superoxide radicals [GO:0019430]	thioredoxin-disulfide reductase activity [GO:0004791]
273	396	Q73IF0	Q73IF0_WOLPM	31.49	4	4	0	0	7208400000			7208400000	1	1	1	0	0	0.333333	Deamidation (NQ)	40055	Phage uncharacterized protein OS=Wolbachia pipientis wMel OX=163164 GN=WD_0217 PE=4 SV=1	WD_0217			nucleic acid binding [GO:0003676]	nucleic acid binding [GO:0003676]
277	529	Q73IH1	GUAA_WOLPM	31.47	3	0	3	0		7610700000		7610700000	1	1	0	1	0	0.333333	Oxidation (M)	58077	GMP synthase [glutamine-hydrolyzing] OS=Wolbachia pipientis wMel OX=163164 GN=guaA PE=3 SV=1	guaA WD_0195	glutamine metabolic process [GO:0006541]		ATP binding [GO:0005524]; GMP synthase activity [GO:0003921]; glutamine metabolic process [GO:0006541]	ATP binding [GO:0005524]; GMP synthase activity [GO:0003921]
227	357	Q73FP2	Q73FP2_WOLPM	31.47	1	0	1	0		124870000000		124870000000	1	1	0	1	0	0.333333	Deamidation (NQ)	54743	histidine kinase OS=Wolbachia pipientis wMel OX=163164 GN=WD_1284 PE=4 SV=1	WD_1284		membrane [GO:0016020]	membrane [GO:0016020]; phosphorelay sensor kinase activity [GO:0000155]	phosphorelay sensor kinase activity [GO:0000155]
192	335	Q73GS4	Q73GS4_WOLPM	31.41	1	0	0	1			1151500000	1151500000	1	1	0	0	1	0.333333		91232	Type IV secretion system protein virB4 OS=Wolbachia pipientis wMel OX=163164 GN=WD_0858 PE=3 SV=1	WD_0858			ATP binding [GO:0005524]	ATP binding [GO:0005524]

## Sheet: Proteins  uniprot
From	Entry	Reviewed	Entry Name	Protein names	Gene Names	Organism	Length	Proteomes	Organism (ID)	Active site	Binding site	Catalytic activity	Cofactor	Interacts with	Subunit structure	Developmental stage	Tissue specificity	Induction	Gene Ontology (biological process)	Gene Ontology (cellular component)	Gene Ontology (GO)	Gene Ontology (molecular function)	Gene Ontology IDs	Biotechnological use	Involvement in disease	Intramembrane	Subcellular location [CC]	Transmembrane	Topological domain	Transit peptide	Signal peptide	Propeptide	Post-translational modification	Peptide	Modified residue	Lipidation	Initiator methionine	Glycosylation	Disulfide bond	Cross-link	Chain	PubMed ID	Date of last modification	Protein families	string
Q73IG3	Q73IG3	reviewed	ATPB_WOLPM	ATP synthase subunit beta (EC 7.1.2.2) (ATP synthase F1 sector subunit beta) (F-ATPase subunit beta)	atpD WD_0203	Wolbachia pipientis wMel	475	UP000008215: Chromosome	163164		BINDING 152..159; /ligand="ATP"; /ligand_id="ChEBI:CHEBI:30616"; /evidence="ECO:0000255|HAMAP-Rule:MF_01347"	CATALYTIC ACTIVITY: Reaction=ATP + 4 H(+)(in) + H2O = ADP + 5 H(+)(out) + phosphate; Xref=Rhea:RHEA:57720, ChEBI:CHEBI:15377, ChEBI:CHEBI:15378, ChEBI:CHEBI:30616, ChEBI:CHEBI:43474, ChEBI:CHEBI:456216; EC=7.1.2.2; Evidence={ECO:0000255|HAMAP-Rule:MF_01347};			SUBUNIT: F-type ATPases have 2 components, CF(1) - the catalytic core - and CF(0) - the membrane proton channel. CF(1) has five subunits: alpha(3), beta(3), gamma(1), delta(1), epsilon(1). CF(0) has three main subunits: a(1), b(2) and c(9-12). The alpha and beta chains form an alternating ring which encloses part of the gamma chain. CF(1) is attached to CF(0) by a central stalk formed by the gamm…					plasma membrane [GO:0005886]; proton-transporting ATP synthase complex, catalytic core F(1) [GO:0045261]	plasma membrane [GO:0005886]; proton-transporting ATP synthase complex, catalytic core F(1) [GO:0045261]; ATP binding [GO:0005524]; proton-transporting ATP synthase activity, rotational mechanism [GO:0046933]; proton-transporting ATPase activity, rotational mechanism [GO:0046961]	ATP binding [GO:0005524]; proton-transporting ATP synthase activity, rotational mechanism [GO:0046933]; proton-transporting ATPase activity, rotational mechanism [GO:0046961]	GO:0005524; GO:0005886; GO:0045261; GO:0046933; GO:0046961				SUBCELLULAR LOCATION: Cell membrane {ECO:0000255|HAMAP-Rule:MF_01347}; Peripheral membrane protein {ECO:0000255|HAMAP-Rule:MF_01347}.														CHAIN 1..475; /note="ATP synthase subunit beta"; /id="PRO_0000254425"	15024419	2022-12-14	ATPase alpha/beta chains family
ATPB_WOLPM	Q73IG3	reviewed	ATPB_WOLPM	ATP synthase subunit beta (EC 7.1.2.2) (ATP synthase F1 sector subunit beta) (F-ATPase subunit beta)	atpD WD_0203	Wolbachia pipientis wMel	475	UP000008215: Chromosome	163164		BINDING 152..159; /ligand="ATP"; /ligand_id="ChEBI:CHEBI:30616"; /evidence="ECO:0000255|HAMAP-Rule:MF_01347"	CATALYTIC ACTIVITY: Reaction=ATP + 4 H(+)(in) + H2O = ADP + 5 H(+)(out) + phosphate; Xref=Rhea:RHEA:57720, ChEBI:CHEBI:15377, ChEBI:CHEBI:15378, ChEBI:CHEBI:30616, ChEBI:CHEBI:43474, ChEBI:CHEBI:456216; EC=7.1.2.2; Evidence={ECO:0000255|HAMAP-Rule:MF_01347};			SUBUNIT: F-type ATPases have 2 components, CF(1) - the catalytic core - and CF(0) - the membrane proton channel. CF(1) has five subunits: alpha(3), beta(3), gamma(1), delta(1), epsilon(1). CF(0) has three main subunits: a(1), b(2) and c(9-12). The alpha and beta chains form an alternating ring which encloses part of the gamma chain. CF(1) is attached to CF(0) by a central stalk formed by the gamm…					plasma membrane [GO:0005886]; proton-transporting ATP synthase complex, catalytic core F(1) [GO:0045261]	plasma membrane [GO:0005886]; proton-transporting ATP synthase complex, catalytic core F(1) [GO:0045261]; ATP binding [GO:0005524]; proton-transporting ATP synthase activity, rotational mechanism [GO:0046933]; proton-transporting ATPase activity, rotational mechanism [GO:0046961]	ATP binding [GO:0005524]; proton-transporting ATP synthase activity, rotational mechanism [GO:0046933]; proton-transporting ATPase activity, rotational mechanism [GO:0046961]	GO:0005524; GO:0005886; GO:0045261; GO:0046933; GO:0046961				SUBCELLULAR LOCATION: Cell membrane {ECO:0000255|HAMAP-Rule:MF_01347}; Peripheral membrane protein {ECO:0000255|HAMAP-Rule:MF_01347}.														CHAIN 1..475; /note="ATP synthase subunit beta"; /id="PRO_0000254425"	15024419	2022-12-14	ATPase alpha/beta chains family
Q73GL7	Q73GL7	reviewed	DNAK_WOLPM	Chaperone protein DnaK (HSP70) (Heat shock 70 kDa protein) (Heat shock protein 70)	dnaK WD_0928	Wolbachia pipientis wMel	640	UP000008215: Chromosome	163164									INDUCTION: By stress conditions e.g. heat shock. {ECO:0000255|HAMAP-Rule:MF_00332}.			ATP binding [GO:0005524]; ATP-dependent protein folding chaperone [GO:0140662]; unfolded protein binding [GO:0051082]	ATP binding [GO:0005524]; ATP-dependent protein folding chaperone [GO:0140662]; unfolded protein binding [GO:0051082]	GO:0005524; GO:0051082; GO:0140662												MOD_RES 197; /note="Phosphothreonine; by autocatalysis"; /evidence="ECO:0000255|HAMAP-Rule:MF_00332"						CHAIN 1..640; /note="Chaperone protein DnaK"; /id="PRO_0000226028"	15024419	2022-12-14	Heat shock protein 70 family
DNAK_WOLPM	Q73GL7	reviewed	DNAK_WOLPM	Chaperone protein DnaK (HSP70) (Heat shock 70 kDa protein) (Heat shock protein 70)	dnaK WD_0928	Wolbachia pipientis wMel	640	UP000008215: Chromosome	163164									INDUCTION: By stress conditions e.g. heat shock. {ECO:0000255|HAMAP-Rule:MF_00332}.			ATP binding [GO:0005524]; ATP-dependent protein folding chaperone [GO:0140662]; unfolded protein binding [GO:0051082]	ATP binding [GO:0005524]; ATP-dependent protein folding chaperone [GO:0140662]; unfolded protein binding [GO:0051082]	GO:0005524; GO:0051082; GO:0140662												MOD_RES 197; /note="Phosphothreonine; by autocatalysis"; /evidence="ECO:0000255|HAMAP-Rule:MF_00332"						CHAIN 1..640; /note="Chaperone protein DnaK"; /id="PRO_0000226028"	15024419	2022-12-14	Heat shock protein 70 family
Q73H52	Q73H52	unreviewed	Q73H52_WOLPM	Ammonium transporter	WD_0722	Wolbachia pipientis wMel	149	UP000008215: Chromosome	163164											membrane [GO:0016020]	membrane [GO:0016020]		GO:0016020					TRANSMEM 50..70; /note="Helical"; /evidence="ECO:0000256|SAM:Phobius"; TRANSMEM 106..125; /note="Helical"; /evidence="ECO:0000256|SAM:Phobius"														15024419	2022-12-14
Q73H52_WOLPM	Q73H52	unreviewed	Q73H52_WOLPM	Ammonium transporter	WD_0722	Wolbachia pipientis wMel	149	UP000008215: Chromosome	163164											membrane [GO:0016020]	membrane [GO:0016020]		GO:0016020					TRANSMEM 50..70; /note="Helical"; /evidence="ECO:0000256|SAM:Phobius"; TRANSMEM 106..125; /note="Helical"; /evidence="ECO:0000256|SAM:Phobius"														15024419	2022-12-14
Q7BVI0	Q7BVI0	unreviewed	Q7BVI0_WOLPM	Outer surface protein	wsp	Wolbachia pipientis wMel	196		163164																																	9569669	2022-12-14
Q7BVI0_WOLPM	Q7BVI0	unreviewed	Q7BVI0_WOLPM	Outer surface protein	wsp	Wolbachia pipientis wMel	196		163164																																	9569669	2022-12-14
Q09TN6	Q09TN6	unreviewed	Q09TN6_WOLPM	Wolbachia surface protein	wsp	Wolbachia pipientis wMel	189		163164																																	16783009	2022-12-14
Q09TN6_WOLPM	Q09TN6	unreviewed	Q09TN6_WOLPM	Wolbachia surface protein	wsp	Wolbachia pipientis wMel	189		163164																																	16783009	2022-12-14
A0A1S6QVT5	A0A1S6QVT5	unreviewed	A0A1S6QVT5_WOLPM	Outer surface protein	wsp	Wolbachia pipientis wMel	210		163164																																		2022-12-14
A0A1S6QVT5_WOLPM	A0A1S6QVT5	unreviewed	A0A1S6QVT5_WOLPM	Outer surface protein	wsp	Wolbachia pipientis wMel	210		163164																																		2022-12-14
O52076	O52076	unreviewed	O52076_WOLPM	Outer surface protein	wsp	Wolbachia pipientis wMel	206		163164																																	9573188; 9569669	2022-12-14
O52076_WOLPM	O52076	unreviewed	O52076_WOLPM	Outer surface protein	wsp	Wolbachia pipientis wMel	206		163164																																	9573188; 9569669	2022-12-14
O52077	O52077	unreviewed	O52077_WOLPM	Outer surface protein	wsp	Wolbachia pipientis wMel	207		163164																																	9569669	2022-12-14
O52077_WOLPM	O52077	unreviewed	O52077_WOLPM	Outer surface protein	wsp	Wolbachia pipientis wMel	207		163164																																	9569669	2022-12-14
A0A146J2K1	A0A146J2K1	unreviewed	A0A146J2K1_WOLPM	Outer surface protein	wsp	Wolbachia pipientis wMel	194		163164																																		2022-12-14
A0A146J2K1_WOLPM	A0A146J2K1	unreviewed	A0A146J2K1_WOLPM	Outer surface protein	wsp	Wolbachia pipientis wMel	194		163164																																		2022-12-14
B0ZSE1	B0ZSE1	unreviewed	B0ZSE1_WOLPM	Outer surface protein	wsp	Wolbachia pipientis wMel	210		163164																																		2022-12-14
B0ZSE1_WOLPM	B0ZSE1	unreviewed	B0ZSE1_WOLPM	Outer surface protein	wsp	Wolbachia pipientis wMel	210		163164																																		2022-12-14
B7TX60	B7TX60	unreviewed	B7TX60_WOLPM	Outer surface protein	wsp	Wolbachia pipientis wMel	212		163164																																		2022-12-14
B7TX60_WOLPM	B7TX60	unreviewed	B7TX60_WOLPM	Outer surface protein	wsp	Wolbachia pipientis wMel	212		163164																																		2022-12-14
B7TX59	B7TX59	unreviewed	B7TX59_WOLPM	Outer surface protein	wsp	Wolbachia pipientis wMel	212		163164																																		2022-12-14
B7TX59_WOLPM	B7TX59	unreviewed	B7TX59_WOLPM	Outer surface protein	wsp	Wolbachia pipientis wMel	212		163164																																		2022-12-14
A0A1S6QVS8	A0A1S6QVS8	unreviewed	A0A1S6QVS8_WOLPM	Outer surface protein	wsp	Wolbachia pipientis wMel	214		163164																																		2022-12-14
A0A1S6QVS8_WOLPM	A0A1S6QVS8	unreviewed	A0A1S6QVS8_WOLPM	Outer surface protein	wsp	Wolbachia pipientis wMel	214		163164																																		2022-12-14
Q73G97	Q73G97	unreviewed	Q73G97_WOLPM	Surface antigen Wsp	WD_1063	Wolbachia pipientis wMel	237	UP000008215: Chromosome	163164																						SIGNAL 1..24; /evidence="ECO:0000256|SAM:SignalP"										CHAIN 25..237; /evidence="ECO:0000256|SAM:SignalP"; /id="PRO_5004285757"	15024419	2022-12-14
Q73G97_WOLPM	Q73G97	unreviewed	Q73G97_WOLPM	Surface antigen Wsp	WD_1063	Wolbachia pipientis wMel	237	UP000008215: Chromosome	163164																						SIGNAL 1..24; /evidence="ECO:0000256|SAM:SignalP"										CHAIN 25..237; /evidence="ECO:0000256|SAM:SignalP"; /id="PRO_5004285757"	15024419	2022-12-14
Q5EFK7	Q5EFK7	unreviewed	Q5EFK7_WOLPM	Outer surface protein	wsp	Wolbachia pipientis wMel	190		163164																																		2022-12-14
Q5EFK7_WOLPM	Q5EFK7	unreviewed	Q5EFK7_WOLPM	Outer surface protein	wsp	Wolbachia pipientis wMel	190		163164																																		2022-12-14
A0EZP4	A0EZP4	unreviewed	A0EZP4_WOLPM	Surface protein	wsp	Wolbachia pipientis wMel	171		163164																																	16936055	2022-12-14
A0EZP4_WOLPM	A0EZP4	unreviewed	A0EZP4_WOLPM	Surface protein	wsp	Wolbachia pipientis wMel	171		163164																																	16936055	2022-12-14
A0A4Y5ULN9	A0A4Y5ULN9	unreviewed	A0A4Y5ULN9_WOLPM	Wolbachia surface protein	wsp	Wolbachia pipientis wMel	148		163164																																		2022-12-14
A0A4Y5ULN9_WOLPM	A0A4Y5ULN9	unreviewed	A0A4Y5ULN9_WOLPM	Wolbachia surface protein	wsp	Wolbachia pipientis wMel	148		163164																																		2022-12-14
A0A7G4RNF1	A0A7G4RNF1	unreviewed	A0A7G4RNF1_WOLPM	Surface protein	wsp	Wolbachia pipientis wMel	147		163164																																		2022-12-14
A0A7G4RNF1_WOLPM	A0A7G4RNF1	unreviewed	A0A7G4RNF1_WOLPM	Surface protein	wsp	Wolbachia pipientis wMel	147		163164																																		2022-12-14
Q73HJ8	Q73HJ8	reviewed	NUOD_WOLPM	NADH-quinone oxidoreductase subunit D (EC 7.1.1.-) (NADH dehydrogenase I subunit D) (NDH-1 subunit D)	nuoD WD_0560	Wolbachia pipientis wMel	390	UP000008215: Chromosome	163164			CATALYTIC ACTIVITY: Reaction=a quinone + 5 H(+)(in) + NADH = a quinol + 4 H(+)(out) + NAD(+); Xref=Rhea:RHEA:57888, ChEBI:CHEBI:15378, ChEBI:CHEBI:24646, ChEBI:CHEBI:57540, ChEBI:CHEBI:57945, ChEBI:CHEBI:132124; Evidence={ECO:0000255|HAMAP-Rule:MF_01358};			SUBUNIT: NDH-1 is composed of 14 different subunits. Subunits NuoB, C, D, E, F, and G constitute the peripheral sector of the complex. {ECO:0000255|HAMAP-Rule:MF_01358}.					plasma membrane [GO:0005886]	plasma membrane [GO:0005886]; NAD binding [GO:0051287]; NADH dehydrogenase (quinone) activity [GO:0050136]; quinone binding [GO:0048038]	NAD binding [GO:0051287]; NADH dehydrogenase (quinone) activity [GO:0050136]; quinone binding [GO:0048038]	GO:0005886; GO:0048038; GO:0050136; GO:0051287				SUBCELLULAR LOCATION: Cell membrane {ECO:0000255|HAMAP-Rule:MF_01358}; Peripheral membrane protein {ECO:0000255|HAMAP-Rule:MF_01358}; Cytoplasmic side {ECO:0000255|HAMAP-Rule:MF_01358}.														CHAIN 1..390; /note="NADH-quinone oxidoreductase subunit D"; /id="PRO_0000357952"	15024419	2022-12-14	Complex I 49 kDa subunit family
NUOD_WOLPM	Q73HJ8	reviewed	NUOD_WOLPM	NADH-quinone oxidoreductase subunit D (EC 7.1.1.-) (NADH dehydrogenase I subunit D) (NDH-1 subunit D)	nuoD WD_0560	Wolbachia pipientis wMel	390	UP000008215: Chromosome	163164			CATALYTIC ACTIVITY: Reaction=a quinone + 5 H(+)(in) + NADH = a quinol + 4 H(+)(out) + NAD(+); Xref=Rhea:RHEA:57888, ChEBI:CHEBI:15378, ChEBI:CHEBI:24646, ChEBI:CHEBI:57540, ChEBI:CHEBI:57945, ChEBI:CHEBI:132124; Evidence={ECO:0000255|HAMAP-Rule:MF_01358};			SUBUNIT: NDH-1 is composed of 14 different subunits. Subunits NuoB, C, D, E, F, and G constitute the peripheral sector of the complex. {ECO:0000255|HAMAP-Rule:MF_01358}.					plasma membrane [GO:0005886]	plasma membrane [GO:0005886]; NAD binding [GO:0051287]; NADH dehydrogenase (quinone) activity [GO:0050136]; quinone binding [GO:0048038]	NAD binding [GO:0051287]; NADH dehydrogenase (quinone) activity [GO:0050136]; quinone binding [GO:0048038]	GO:0005886; GO:0048038; GO:0050136; GO:0051287				SUBCELLULAR LOCATION: Cell membrane {ECO:0000255|HAMAP-Rule:MF_01358}; Peripheral membrane protein {ECO:0000255|HAMAP-Rule:MF_01358}; Cytoplasmic side {ECO:0000255|HAMAP-Rule:MF_01358}.														CHAIN 1..390; /note="NADH-quinone oxidoreductase subunit D"; /id="PRO_0000357952"	15024419	2022-12-14	Complex I 49 kDa subunit family
Q73HV3	Q73HV3	unreviewed	Q73HV3_WOLPM	Succinate dehydrogenase flavoprotein subunit (EC 1.3.5.1)	sdhA WD_0437	Wolbachia pipientis wMel	599	UP000008215: Chromosome	163164	ACT_SITE 291; /note="Proton acceptor"; /evidence="ECO:0000256|PIRSR:PIRSR611281-1"		CATALYTIC ACTIVITY: Reaction=a quinone + succinate = a quinol + fumarate; Xref=Rhea:RHEA:40523, ChEBI:CHEBI:24646, ChEBI:CHEBI:29806, ChEBI:CHEBI:30031, ChEBI:CHEBI:132124; EC=1.3.5.1; Evidence={ECO:0000256|ARBA:ARBA00000030, ECO:0000256|RuleBase:RU362051};	COFACTOR: Name=FAD; Xref=ChEBI:CHEBI:57692; Evidence={ECO:0000256|ARBA:ARBA00001974, ECO:0000256|RuleBase:RU362051};		SUBUNIT: Part of an enzyme complex containing four subunits: a flavoprotein, an iron-sulfur, cytochrome b-556, and a hydrophobic anchor protein. {ECO:0000256|ARBA:ARBA00011294}.				electron transport chain [GO:0022900]; tricarboxylic acid cycle [GO:0006099]	plasma membrane [GO:0005886]	plasma membrane [GO:0005886]; flavin adenine dinucleotide binding [GO:0050660]; succinate dehydrogenase (ubiquinone) activity [GO:0008177]; electron transport chain [GO:0022900]; tricarboxylic acid cycle [GO:0006099]	flavin adenine dinucleotide binding [GO:0050660]; succinate dehydrogenase (ubiquinone) activity [GO:0008177]	GO:0005886; GO:0006099; GO:0008177; GO:0022900; GO:0050660				SUBCELLULAR LOCATION: Cell inner membrane {ECO:0000256|ARBA:ARBA00004515, ECO:0000256|RuleBase:RU362051}; Peripheral membrane protein {ECO:0000256|ARBA:ARBA00004515, ECO:0000256|RuleBase:RU362051}; Cytoplasmic side {ECO:0000256|ARBA:ARBA00004515, ECO:0000256|RuleBase:RU362051}. Membrane {ECO:0000256|ARBA:ARBA00004287}; Peripheral membrane protein {ECO:0000256|ARBA:ARBA00004287}; Cytoplasmic side …								MOD_RES 50; /note="Tele-8alpha-FAD histidine"; /evidence="ECO:0000256|PIRSR:PIRSR611281-4"							15024419	2022-12-14	FAD-dependent oxidoreductase 2 family, FRD/SDH subfamily
Q73HV3_WOLPM	Q73HV3	unreviewed	Q73HV3_WOLPM	Succinate dehydrogenase flavoprotein subunit (EC 1.3.5.1)	sdhA WD_0437	Wolbachia pipientis wMel	599	UP000008215: Chromosome	163164	ACT_SITE 291; /note="Proton acceptor"; /evidence="ECO:0000256|PIRSR:PIRSR611281-1"		CATALYTIC ACTIVITY: Reaction=a quinone + succinate = a quinol + fumarate; Xref=Rhea:RHEA:40523, ChEBI:CHEBI:24646, ChEBI:CHEBI:29806, ChEBI:CHEBI:30031, ChEBI:CHEBI:132124; EC=1.3.5.1; Evidence={ECO:0000256|ARBA:ARBA00000030, ECO:0000256|RuleBase:RU362051};	COFACTOR: Name=FAD; Xref=ChEBI:CHEBI:57692; Evidence={ECO:0000256|ARBA:ARBA00001974, ECO:0000256|RuleBase:RU362051};		SUBUNIT: Part of an enzyme complex containing four subunits: a flavoprotein, an iron-sulfur, cytochrome b-556, and a hydrophobic anchor protein. {ECO:0000256|ARBA:ARBA00011294}.				electron transport chain [GO:0022900]; tricarboxylic acid cycle [GO:0006099]	plasma membrane [GO:0005886]	plasma membrane [GO:0005886]; flavin adenine dinucleotide binding [GO:0050660]; succinate dehydrogenase (ubiquinone) activity [GO:0008177]; electron transport chain [GO:0022900]; tricarboxylic acid cycle [GO:0006099]	flavin adenine dinucleotide binding [GO:0050660]; succinate dehydrogenase (ubiquinone) activity [GO:0008177]	GO:0005886; GO:0006099; GO:0008177; GO:0022900; GO:0050660				SUBCELLULAR LOCATION: Cell inner membrane {ECO:0000256|ARBA:ARBA00004515, ECO:0000256|RuleBase:RU362051}; Peripheral membrane protein {ECO:0000256|ARBA:ARBA00004515, ECO:0000256|RuleBase:RU362051}; Cytoplasmic side {ECO:0000256|ARBA:ARBA00004515, ECO:0000256|RuleBase:RU362051}. Membrane {ECO:0000256|ARBA:ARBA00004287}; Peripheral membrane protein {ECO:0000256|ARBA:ARBA00004287}; Cytoplasmic side …								MOD_RES 50; /note="Tele-8alpha-FAD histidine"; /evidence="ECO:0000256|PIRSR:PIRSR611281-4"							15024419	2022-12-14	FAD-dependent oxidoreductase 2 family, FRD/SDH subfamily
Q73GH8	Q73GH8	unreviewed	Q73GH8_WOLPM	NADH-quinone oxidoreductase subunit F (EC 7.1.1.-)	WD_0976	Wolbachia pipientis wMel	417	UP000008215: Chromosome	163164			CATALYTIC ACTIVITY: Reaction=a quinone + 5 H(+)(in) + NADH = a quinol + 4 H(+)(out) + NAD(+); Xref=Rhea:RHEA:57888, ChEBI:CHEBI:15378, ChEBI:CHEBI:24646, ChEBI:CHEBI:57540, ChEBI:CHEBI:57945, ChEBI:CHEBI:132124; Evidence={ECO:0000256|ARBA:ARBA00000100, ECO:0000256|RuleBase:RU364066};	COFACTOR: Name=FMN; Xref=ChEBI:CHEBI:58210; Evidence={ECO:0000256|ARBA:ARBA00001917, ECO:0000256|RuleBase:RU364066}; COFACTOR: Name=[4Fe-4S] cluster; Xref=ChEBI:CHEBI:49883; Evidence={ECO:0000256|ARBA:ARBA00001966, ECO:0000256|RuleBase:RU364066};							respiratory chain complex I [GO:0045271]	respiratory chain complex I [GO:0045271]; 4 iron, 4 sulfur cluster binding [GO:0051539]; FMN binding [GO:0010181]; metal ion binding [GO:0046872]; NAD binding [GO:0051287]; NADH dehydrogenase (ubiquinone) activity [GO:0008137]; quinone binding [GO:0048038]	4 iron, 4 sulfur cluster binding [GO:0051539]; FMN binding [GO:0010181]; metal ion binding [GO:0046872]; NAD binding [GO:0051287]; NADH dehydrogenase (ubiquinone) activity [GO:0008137]; quinone binding [GO:0048038]	GO:0008137; GO:0010181; GO:0045271; GO:0046872; GO:0048038; GO:0051287; GO:0051539																			15024419	2022-12-14	Complex I 51 kDa subunit family
Q73GH8_WOLPM	Q73GH8	unreviewed	Q73GH8_WOLPM	NADH-quinone oxidoreductase subunit F (EC 7.1.1.-)	WD_0976	Wolbachia pipientis wMel	417	UP000008215: Chromosome	163164			CATALYTIC ACTIVITY: Reaction=a quinone + 5 H(+)(in) + NADH = a quinol + 4 H(+)(out) + NAD(+); Xref=Rhea:RHEA:57888, ChEBI:CHEBI:15378, ChEBI:CHEBI:24646, ChEBI:CHEBI:57540, ChEBI:CHEBI:57945, ChEBI:CHEBI:132124; Evidence={ECO:0000256|ARBA:ARBA00000100, ECO:0000256|RuleBase:RU364066};	COFACTOR: Name=FMN; Xref=ChEBI:CHEBI:58210; Evidence={ECO:0000256|ARBA:ARBA00001917, ECO:0000256|RuleBase:RU364066}; COFACTOR: Name=[4Fe-4S] cluster; Xref=ChEBI:CHEBI:49883; Evidence={ECO:0000256|ARBA:ARBA00001966, ECO:0000256|RuleBase:RU364066};							respiratory chain complex I [GO:0045271]	respiratory chain complex I [GO:0045271]; 4 iron, 4 sulfur cluster binding [GO:0051539]; FMN binding [GO:0010181]; metal ion binding [GO:0046872]; NAD binding [GO:0051287]; NADH dehydrogenase (ubiquinone) activity [GO:0008137]; quinone binding [GO:0048038]	4 iron, 4 sulfur cluster binding [GO:0051539]; FMN binding [GO:0010181]; metal ion binding [GO:0046872]; NAD binding [GO:0051287]; NADH dehydrogenase (ubiquinone) activity [GO:0008137]; quinone binding [GO:0048038]	GO:0008137; GO:0010181; GO:0045271; GO:0046872; GO:0048038; GO:0051287; GO:0051539																			15024419	2022-12-14	Complex I 51 kDa subunit family
Q73HB2	Q73HB2	reviewed	ATPA_WOLPM	ATP synthase subunit alpha (EC 7.1.2.2) (ATP synthase F1 sector subunit alpha) (F-ATPase subunit alpha)	atpA WD_0655	Wolbachia pipientis wMel	513	UP000008215: Chromosome	163164		BINDING 171..178; /ligand="ATP"; /ligand_id="ChEBI:CHEBI:30616"; /evidence="ECO:0000255|HAMAP-Rule:MF_01346"	CATALYTIC ACTIVITY: Reaction=ATP + 4 H(+)(in) + H2O = ADP + 5 H(+)(out) + phosphate; Xref=Rhea:RHEA:57720, ChEBI:CHEBI:15377, ChEBI:CHEBI:15378, ChEBI:CHEBI:30616, ChEBI:CHEBI:43474, ChEBI:CHEBI:456216; EC=7.1.2.2; Evidence={ECO:0000255|HAMAP-Rule:MF_01346};			SUBUNIT: F-type ATPases have 2 components, CF(1) - the catalytic core - and CF(0) - the membrane proton channel. CF(1) has five subunits: alpha(3), beta(3), gamma(1), delta(1), epsilon(1). CF(0) has three main subunits: a(1), b(2) and c(9-12). The alpha and beta chains form an alternating ring which encloses part of the gamma chain. CF(1) is attached to CF(0) by a central stalk formed by the gamm…					plasma membrane [GO:0005886]; proton-transporting ATP synthase complex, catalytic core F(1) [GO:0045261]	plasma membrane [GO:0005886]; proton-transporting ATP synthase complex, catalytic core F(1) [GO:0045261]; ATP binding [GO:0005524]; proton-transporting ATP synthase activity, rotational mechanism [GO:0046933]; proton-transporting ATPase activity, rotational mechanism [GO:0046961]	ATP binding [GO:0005524]; proton-transporting ATP synthase activity, rotational mechanism [GO:0046933]; proton-transporting ATPase activity, rotational mechanism [GO:0046961]	GO:0005524; GO:0005886; GO:0045261; GO:0046933; GO:0046961				SUBCELLULAR LOCATION: Cell membrane {ECO:0000255|HAMAP-Rule:MF_01346}; Peripheral membrane protein {ECO:0000255|HAMAP-Rule:MF_01346}.														CHAIN 1..513; /note="ATP synthase subunit alpha"; /id="PRO_0000238399"	15024419	2022-12-14	ATPase alpha/beta chains family
ATPA_WOLPM	Q73HB2	reviewed	ATPA_WOLPM	ATP synthase subunit alpha (EC 7.1.2.2) (ATP synthase F1 sector subunit alpha) (F-ATPase subunit alpha)	atpA WD_0655	Wolbachia pipientis wMel	513	UP000008215: Chromosome	163164		BINDING 171..178; /ligand="ATP"; /ligand_id="ChEBI:CHEBI:30616"; /evidence="ECO:0000255|HAMAP-Rule:MF_01346"	CATALYTIC ACTIVITY: Reaction=ATP + 4 H(+)(in) + H2O = ADP + 5 H(+)(out) + phosphate; Xref=Rhea:RHEA:57720, ChEBI:CHEBI:15377, ChEBI:CHEBI:15378, ChEBI:CHEBI:30616, ChEBI:CHEBI:43474, ChEBI:CHEBI:456216; EC=7.1.2.2; Evidence={ECO:0000255|HAMAP-Rule:MF_01346};			SUBUNIT: F-type ATPases have 2 components, CF(1) - the catalytic core - and CF(0) - the membrane proton channel. CF(1) has five subunits: alpha(3), beta(3), gamma(1), delta(1), epsilon(1). CF(0) has three main subunits: a(1), b(2) and c(9-12). The alpha and beta chains form an alternating ring which encloses part of the gamma chain. CF(1) is attached to CF(0) by a central stalk formed by the gamm…					plasma membrane [GO:0005886]; proton-transporting ATP synthase complex, catalytic core F(1) [GO:0045261]	plasma membrane [GO:0005886]; proton-transporting ATP synthase complex, catalytic core F(1) [GO:0045261]; ATP binding [GO:0005524]; proton-transporting ATP synthase activity, rotational mechanism [GO:0046933]; proton-transporting ATPase activity, rotational mechanism [GO:0046961]	ATP binding [GO:0005524]; proton-transporting ATP synthase activity, rotational mechanism [GO:0046933]; proton-transporting ATPase activity, rotational mechanism [GO:0046961]	GO:0005524; GO:0005886; GO:0045261; GO:0046933; GO:0046961				SUBCELLULAR LOCATION: Cell membrane {ECO:0000255|HAMAP-Rule:MF_01346}; Peripheral membrane protein {ECO:0000255|HAMAP-Rule:MF_01346}.														CHAIN 1..513; /note="ATP synthase subunit alpha"; /id="PRO_0000238399"	15024419	2022-12-14	ATPase alpha/beta chains family
Q73GF8	Q73GF8	unreviewed	Q73GF8_WOLPM	Cysteine desulfurase IscS (EC 2.8.1.7)	iscS WD_0997	Wolbachia pipientis wMel	415	UP000008215: Chromosome	163164	ACT_SITE 339; /note="Cysteine persulfide intermediate"; /evidence="ECO:0000256|HAMAP-Rule:MF_00331"	BINDING 84..85; /ligand="pyridoxal 5'-phosphate"; /ligand_id="ChEBI:CHEBI:597326"; /evidence="ECO:0000256|HAMAP-Rule:MF_00331"; BINDING 164; /ligand="pyridoxal 5'-phosphate"; /ligand_id="ChEBI:CHEBI:597326"; /evidence="ECO:0000256|HAMAP-Rule:MF_00331"; BINDING 192; /ligand="pyridoxal 5'-phosphate"; /ligand_id="ChEBI:CHEBI:597326"; /evidence="ECO:0000256|HAMAP-Rule:MF_00331"; BINDING 212..214; /li…	CATALYTIC ACTIVITY: Reaction=[sulfur carrier]-H + L-cysteine = [sulfur carrier]-SH + L-alanine; Xref=Rhea:RHEA:43892, Rhea:RHEA-COMP:14737, Rhea:RHEA-COMP:14739, ChEBI:CHEBI:29917, ChEBI:CHEBI:35235, ChEBI:CHEBI:57972, ChEBI:CHEBI:64428; EC=2.8.1.7; Evidence={ECO:0000256|ARBA:ARBA00001357, ECO:0000256|HAMAP-Rule:MF_00331};	COFACTOR: Name=pyridoxal 5'-phosphate; Xref=ChEBI:CHEBI:597326; Evidence={ECO:0000256|ARBA:ARBA00001933, ECO:0000256|HAMAP-Rule:MF_00331, ECO:0000256|RuleBase:RU004504};		SUBUNIT: Homodimer. Forms a heterotetramer with IscU, interacts with other sulfur acceptors. {ECO:0000256|HAMAP-Rule:MF_00331}.				[2Fe-2S] cluster assembly [GO:0044571]	cytoplasm [GO:0005737]	cytoplasm [GO:0005737]; 2 iron, 2 sulfur cluster binding [GO:0051537]; cysteine desulfurase activity [GO:0031071]; metal ion binding [GO:0046872]; pyridoxal phosphate binding [GO:0030170]; [2Fe-2S] cluster assembly [GO:0044571]	2 iron, 2 sulfur cluster binding [GO:0051537]; cysteine desulfurase activity [GO:0031071]; metal ion binding [GO:0046872]; pyridoxal phosphate binding [GO:0030170]	GO:0005737; GO:0030170; GO:0031071; GO:0044571; GO:0046872; GO:0051537				SUBCELLULAR LOCATION: Cytoplasm {ECO:0000256|HAMAP-Rule:MF_00331}.								MOD_RES 215; /note="N6-(pyridoxal phosphate)lysine"; /evidence="ECO:0000256|HAMAP-Rule:MF_00331"							15024419	2022-12-14	Class-V pyridoxal-phosphate-dependent aminotransferase family, NifS/IscS subfamily
Q73GF8_WOLPM	Q73GF8	unreviewed	Q73GF8_WOLPM	Cysteine desulfurase IscS (EC 2.8.1.7)	iscS WD_0997	Wolbachia pipientis wMel	415	UP000008215: Chromosome	163164	ACT_SITE 339; /note="Cysteine persulfide intermediate"; /evidence="ECO:0000256|HAMAP-Rule:MF_00331"	BINDING 84..85; /ligand="pyridoxal 5'-phosphate"; /ligand_id="ChEBI:CHEBI:597326"; /evidence="ECO:0000256|HAMAP-Rule:MF_00331"; BINDING 164; /ligand="pyridoxal 5'-phosphate"; /ligand_id="ChEBI:CHEBI:597326"; /evidence="ECO:0000256|HAMAP-Rule:MF_00331"; BINDING 192; /ligand="pyridoxal 5'-phosphate"; /ligand_id="ChEBI:CHEBI:597326"; /evidence="ECO:0000256|HAMAP-Rule:MF_00331"; BINDING 212..214; /li…	CATALYTIC ACTIVITY: Reaction=[sulfur carrier]-H + L-cysteine = [sulfur carrier]-SH + L-alanine; Xref=Rhea:RHEA:43892, Rhea:RHEA-COMP:14737, Rhea:RHEA-COMP:14739, ChEBI:CHEBI:29917, ChEBI:CHEBI:35235, ChEBI:CHEBI:57972, ChEBI:CHEBI:64428; EC=2.8.1.7; Evidence={ECO:0000256|ARBA:ARBA00001357, ECO:0000256|HAMAP-Rule:MF_00331};	COFACTOR: Name=pyridoxal 5'-phosphate; Xref=ChEBI:CHEBI:597326; Evidence={ECO:0000256|ARBA:ARBA00001933, ECO:0000256|HAMAP-Rule:MF_00331, ECO:0000256|RuleBase:RU004504};		SUBUNIT: Homodimer. Forms a heterotetramer with IscU, interacts with other sulfur acceptors. {ECO:0000256|HAMAP-Rule:MF_00331}.				[2Fe-2S] cluster assembly [GO:0044571]	cytoplasm [GO:0005737]	cytoplasm [GO:0005737]; 2 iron, 2 sulfur cluster binding [GO:0051537]; cysteine desulfurase activity [GO:0031071]; metal ion binding [GO:0046872]; pyridoxal phosphate binding [GO:0030170]; [2Fe-2S] cluster assembly [GO:0044571]	2 iron, 2 sulfur cluster binding [GO:0051537]; cysteine desulfurase activity [GO:0031071]; metal ion binding [GO:0046872]; pyridoxal phosphate binding [GO:0030170]	GO:0005737; GO:0030170; GO:0031071; GO:0044571; GO:0046872; GO:0051537				SUBCELLULAR LOCATION: Cytoplasm {ECO:0000256|HAMAP-Rule:MF_00331}.								MOD_RES 215; /note="N6-(pyridoxal phosphate)lysine"; /evidence="ECO:0000256|HAMAP-Rule:MF_00331"							15024419	2022-12-14	Class-V pyridoxal-phosphate-dependent aminotransferase family, NifS/IscS subfamily
Q73IW9	Q73IW9	reviewed	RPOBC_WOLPM	Bifunctional DNA-directed RNA polymerase subunit beta-beta' (EC 2.7.7.6) [Includes: DNA-directed RNA polymerase subunit beta (RNA polymerase subunit beta) (Transcriptase subunit beta); DNA-directed RNA polymerase subunit beta' (RNA polymerase beta') (Transcriptase subunit beta')]	rpoBC WD_0024	Wolbachia pipientis wMel	2837	UP000008215: Chromosome	163164		BINDING 1501; /ligand="Zn(2+)"; /ligand_id="ChEBI:CHEBI:29105"; /ligand_label="1"; /evidence="ECO:0000255|HAMAP-Rule:MF_01322"; BINDING 1503; /ligand="Zn(2+)"; /ligand_id="ChEBI:CHEBI:29105"; /ligand_label="1"; /evidence="ECO:0000255|HAMAP-Rule:MF_01322"; BINDING 1516; /ligand="Zn(2+)"; /ligand_id="ChEBI:CHEBI:29105"; /ligand_label="1"; /evidence="ECO:0000255|HAMAP-Rule:MF_01322"; BINDING 1519; /…	CATALYTIC ACTIVITY: Reaction=a ribonucleoside 5'-triphosphate + RNA(n) = diphosphate + RNA(n+1); Xref=Rhea:RHEA:21248, Rhea:RHEA-COMP:14527, Rhea:RHEA-COMP:17342, ChEBI:CHEBI:33019, ChEBI:CHEBI:61557, ChEBI:CHEBI:140395; EC=2.7.7.6; Evidence={ECO:0000255|HAMAP-Rule:MF_01321, ECO:0000255|HAMAP-Rule:MF_01322};	COFACTOR: Name=Mg(2+); Xref=ChEBI:CHEBI:18420; Evidence={ECO:0000255|HAMAP-Rule:MF_01322}; Note=Binds 1 Mg(2+) ion per subunit. {ECO:0000255|HAMAP-Rule:MF_01322}; COFACTOR: Name=Zn(2+); Xref=ChEBI:CHEBI:29105; Evidence={ECO:0000255|HAMAP-Rule:MF_01322}; Note=Binds 2 Zn(2+) ions per subunit. {ECO:0000255|HAMAP-Rule:MF_01322};		SUBUNIT: The RNAP catalytic core consists of 2 alpha, 1 beta/beta' and 1 omega subunit. When a sigma factor is associated with the core the holoenzyme is formed, which can initiate transcription. {ECO:0000255|HAMAP-Rule:MF_01321, ECO:0000255|HAMAP-Rule:MF_01322}.				DNA-templated transcription [GO:0006351]	DNA-directed RNA polymerase complex [GO:0000428]	DNA-directed RNA polymerase complex [GO:0000428]; DNA binding [GO:0003677]; DNA-directed 5'-3' RNA polymerase activity [GO:0003899]; magnesium ion binding [GO:0000287]; ribonucleoside binding [GO:0032549]; zinc ion binding [GO:0008270]; DNA-templated transcription [GO:0006351]	DNA binding [GO:0003677]; DNA-directed 5'-3' RNA polymerase activity [GO:0003899]; magnesium ion binding [GO:0000287]; ribonucleoside binding [GO:0032549]; zinc ion binding [GO:0008270]	GO:0000287; GO:0000428; GO:0003677; GO:0003899; GO:0006351; GO:0008270; GO:0032549																		CHAIN 1..2837; /note="Bifunctional DNA-directed RNA polymerase subunit beta-beta'"; /id="PRO_0000225502"	15024419	2022-12-14	RNA polymerase beta chain family; RNA polymerase beta' chain family
RPOBC_WOLPM	Q73IW9	reviewed	RPOBC_WOLPM	Bifunctional DNA-directed RNA polymerase subunit beta-beta' (EC 2.7.7.6) [Includes: DNA-directed RNA polymerase subunit beta (RNA polymerase subunit beta) (Transcriptase subunit beta); DNA-directed RNA polymerase subunit beta' (RNA polymerase beta') (Transcriptase subunit beta')]	rpoBC WD_0024	Wolbachia pipientis wMel	2837	UP000008215: Chromosome	163164		BINDING 1501; /ligand="Zn(2+)"; /ligand_id="ChEBI:CHEBI:29105"; /ligand_label="1"; /evidence="ECO:0000255|HAMAP-Rule:MF_01322"; BINDING 1503; /ligand="Zn(2+)"; /ligand_id="ChEBI:CHEBI:29105"; /ligand_label="1"; /evidence="ECO:0000255|HAMAP-Rule:MF_01322"; BINDING 1516; /ligand="Zn(2+)"; /ligand_id="ChEBI:CHEBI:29105"; /ligand_label="1"; /evidence="ECO:0000255|HAMAP-Rule:MF_01322"; BINDING 1519; /…	CATALYTIC ACTIVITY: Reaction=a ribonucleoside 5'-triphosphate + RNA(n) = diphosphate + RNA(n+1); Xref=Rhea:RHEA:21248, Rhea:RHEA-COMP:14527, Rhea:RHEA-COMP:17342, ChEBI:CHEBI:33019, ChEBI:CHEBI:61557, ChEBI:CHEBI:140395; EC=2.7.7.6; Evidence={ECO:0000255|HAMAP-Rule:MF_01321, ECO:0000255|HAMAP-Rule:MF_01322};	COFACTOR: Name=Mg(2+); Xref=ChEBI:CHEBI:18420; Evidence={ECO:0000255|HAMAP-Rule:MF_01322}; Note=Binds 1 Mg(2+) ion per subunit. {ECO:0000255|HAMAP-Rule:MF_01322}; COFACTOR: Name=Zn(2+); Xref=ChEBI:CHEBI:29105; Evidence={ECO:0000255|HAMAP-Rule:MF_01322}; Note=Binds 2 Zn(2+) ions per subunit. {ECO:0000255|HAMAP-Rule:MF_01322};		SUBUNIT: The RNAP catalytic core consists of 2 alpha, 1 beta/beta' and 1 omega subunit. When a sigma factor is associated with the core the holoenzyme is formed, which can initiate transcription. {ECO:0000255|HAMAP-Rule:MF_01321, ECO:0000255|HAMAP-Rule:MF_01322}.				DNA-templated transcription [GO:0006351]	DNA-directed RNA polymerase complex [GO:0000428]	DNA-directed RNA polymerase complex [GO:0000428]; DNA binding [GO:0003677]; DNA-directed 5'-3' RNA polymerase activity [GO:0003899]; magnesium ion binding [GO:0000287]; ribonucleoside binding [GO:0032549]; zinc ion binding [GO:0008270]; DNA-templated transcription [GO:0006351]	DNA binding [GO:0003677]; DNA-directed 5'-3' RNA polymerase activity [GO:0003899]; magnesium ion binding [GO:0000287]; ribonucleoside binding [GO:0032549]; zinc ion binding [GO:0008270]	GO:0000287; GO:0000428; GO:0003677; GO:0003899; GO:0006351; GO:0008270; GO:0032549																		CHAIN 1..2837; /note="Bifunctional DNA-directed RNA polymerase subunit beta-beta'"; /id="PRO_0000225502"	15024419	2022-12-14	RNA polymerase beta chain family; RNA polymerase beta' chain family
Q73FV9	Q73FV9	unreviewed	Q73FV9_WOLPM	Coproporphyrinogen III oxidase, aerobic, degenerate	WD_1214	Wolbachia pipientis wMel	256	UP000008215: Chromosome	163164						SUBUNIT: Homodimer. {ECO:0000256|ARBA:ARBA00011738}.				heme biosynthetic process [GO:0006783]		coproporphyrinogen oxidase activity [GO:0004109]; heme biosynthetic process [GO:0006783]	coproporphyrinogen oxidase activity [GO:0004109]	GO:0004109; GO:0006783																			15024419	2022-12-14
Q73FV9_WOLPM	Q73FV9	unreviewed	Q73FV9_WOLPM	Coproporphyrinogen III oxidase, aerobic, degenerate	WD_1214	Wolbachia pipientis wMel	256	UP000008215: Chromosome	163164						SUBUNIT: Homodimer. {ECO:0000256|ARBA:ARBA00011738}.				heme biosynthetic process [GO:0006783]		coproporphyrinogen oxidase activity [GO:0004109]; heme biosynthetic process [GO:0006783]	coproporphyrinogen oxidase activity [GO:0004109]	GO:0004109; GO:0006783																			15024419	2022-12-14
Q73IQ1	Q73IQ1	unreviewed	Q73IQ1_WOLPM	Aconitate hydratase (Aconitase) (EC 4.2.1.3)	acnA WD_0105	Wolbachia pipientis wMel	861	UP000008215: Chromosome	163164			CATALYTIC ACTIVITY: Reaction=citrate = D-threo-isocitrate; Xref=Rhea:RHEA:10336, ChEBI:CHEBI:15562, ChEBI:CHEBI:16947; EC=4.2.1.3; Evidence={ECO:0000256|ARBA:ARBA00023501, ECO:0000256|RuleBase:RU361275};	COFACTOR: Name=[4Fe-4S] cluster; Xref=ChEBI:CHEBI:49883; Evidence={ECO:0000256|ARBA:ARBA00001966};						tricarboxylic acid cycle [GO:0006099]		4 iron, 4 sulfur cluster binding [GO:0051539]; aconitate hydratase activity [GO:0003994]; citrate dehydratase activity [GO:0047780]; metal ion binding [GO:0046872]; tricarboxylic acid cycle [GO:0006099]	4 iron, 4 sulfur cluster binding [GO:0051539]; aconitate hydratase activity [GO:0003994]; citrate dehydratase activity [GO:0047780]; metal ion binding [GO:0046872]	GO:0003994; GO:0006099; GO:0046872; GO:0047780; GO:0051539																			15024419	2022-12-14	Aconitase/IPM isomerase family
Q73IQ1_WOLPM	Q73IQ1	unreviewed	Q73IQ1_WOLPM	Aconitate hydratase (Aconitase) (EC 4.2.1.3)	acnA WD_0105	Wolbachia pipientis wMel	861	UP000008215: Chromosome	163164			CATALYTIC ACTIVITY: Reaction=citrate = D-threo-isocitrate; Xref=Rhea:RHEA:10336, ChEBI:CHEBI:15562, ChEBI:CHEBI:16947; EC=4.2.1.3; Evidence={ECO:0000256|ARBA:ARBA00023501, ECO:0000256|RuleBase:RU361275};	COFACTOR: Name=[4Fe-4S] cluster; Xref=ChEBI:CHEBI:49883; Evidence={ECO:0000256|ARBA:ARBA00001966};						tricarboxylic acid cycle [GO:0006099]		4 iron, 4 sulfur cluster binding [GO:0051539]; aconitate hydratase activity [GO:0003994]; citrate dehydratase activity [GO:0047780]; metal ion binding [GO:0046872]; tricarboxylic acid cycle [GO:0006099]	4 iron, 4 sulfur cluster binding [GO:0051539]; aconitate hydratase activity [GO:0003994]; citrate dehydratase activity [GO:0047780]; metal ion binding [GO:0046872]	GO:0003994; GO:0006099; GO:0046872; GO:0047780; GO:0051539																			15024419	2022-12-14	Aconitase/IPM isomerase family
P61189	P61189	reviewed	HTPG_WOLPM	Chaperone protein HtpG (Heat shock protein HtpG) (High temperature protein G)	htpG WD_1277	Wolbachia pipientis wMel	635	UP000008215: Chromosome	163164						SUBUNIT: Homodimer. {ECO:0000255|HAMAP-Rule:MF_00505}.					cytoplasm [GO:0005737]	cytoplasm [GO:0005737]; ATP binding [GO:0005524]; ATP hydrolysis activity [GO:0016887]; ATP-dependent protein folding chaperone [GO:0140662]; unfolded protein binding [GO:0051082]	ATP binding [GO:0005524]; ATP hydrolysis activity [GO:0016887]; ATP-dependent protein folding chaperone [GO:0140662]; unfolded protein binding [GO:0051082]	GO:0005524; GO:0005737; GO:0016887; GO:0051082; GO:0140662				SUBCELLULAR LOCATION: Cytoplasm {ECO:0000255|HAMAP-Rule:MF_00505}.														CHAIN 1..635; /note="Chaperone protein HtpG"; /id="PRO_0000063025"	15024419	2022-12-14	Heat shock protein 90 family
HTPG_WOLPM	P61189	reviewed	HTPG_WOLPM	Chaperone protein HtpG (Heat shock protein HtpG) (High temperature protein G)	htpG WD_1277	Wolbachia pipientis wMel	635	UP000008215: Chromosome	163164						SUBUNIT: Homodimer. {ECO:0000255|HAMAP-Rule:MF_00505}.					cytoplasm [GO:0005737]	cytoplasm [GO:0005737]; ATP binding [GO:0005524]; ATP hydrolysis activity [GO:0016887]; ATP-dependent protein folding chaperone [GO:0140662]; unfolded protein binding [GO:0051082]	ATP binding [GO:0005524]; ATP hydrolysis activity [GO:0016887]; ATP-dependent protein folding chaperone [GO:0140662]; unfolded protein binding [GO:0051082]	GO:0005524; GO:0005737; GO:0016887; GO:0051082; GO:0140662				SUBCELLULAR LOCATION: Cytoplasm {ECO:0000255|HAMAP-Rule:MF_00505}.														CHAIN 1..635; /note="Chaperone protein HtpG"; /id="PRO_0000063025"	15024419	2022-12-14	Heat shock protein 90 family
Q73GV1	Q73GV1	unreviewed	Q73GV1_WOLPM	Periplasmic divalent cation tolerance protein	cutA WD_0828	Wolbachia pipientis wMel	111	UP000008215: Chromosome	163164										response to metal ion [GO:0010038]		response to metal ion [GO:0010038]		GO:0010038																			15024419	2022-12-14	CutA family
Q73GV1_WOLPM	Q73GV1	unreviewed	Q73GV1_WOLPM	Periplasmic divalent cation tolerance protein	cutA WD_0828	Wolbachia pipientis wMel	111	UP000008215: Chromosome	163164										response to metal ion [GO:0010038]		response to metal ion [GO:0010038]		GO:0010038																			15024419	2022-12-14	CutA family
P62422	P62422	reviewed	PGK_WOLPM	Phosphoglycerate kinase (EC 2.7.2.3)	pgk WD_1167	Wolbachia pipientis wMel	398	UP000008215: Chromosome	163164		BINDING 21..23; /ligand="substrate"; /evidence="ECO:0000255|HAMAP-Rule:MF_00145"; BINDING 36; /ligand="substrate"; /evidence="ECO:0000255|HAMAP-Rule:MF_00145"; BINDING 59..62; /ligand="substrate"; /evidence="ECO:0000255|HAMAP-Rule:MF_00145"; BINDING 117; /ligand="substrate"; /evidence="ECO:0000255|HAMAP-Rule:MF_00145"; BINDING 150; /ligand="substrate"; /evidence="ECO:0000255|HAMAP-Rule:MF_00145";…	CATALYTIC ACTIVITY: Reaction=(2R)-3-phosphoglycerate + ATP = (2R)-3-phospho-glyceroyl phosphate + ADP; Xref=Rhea:RHEA:14801, ChEBI:CHEBI:30616, ChEBI:CHEBI:57604, ChEBI:CHEBI:58272, ChEBI:CHEBI:456216; EC=2.7.2.3; Evidence={ECO:0000255|HAMAP-Rule:MF_00145};			SUBUNIT: Monomer. {ECO:0000255|HAMAP-Rule:MF_00145}.				glycolytic process [GO:0006096]	cytoplasm [GO:0005737]	cytoplasm [GO:0005737]; ATP binding [GO:0005524]; phosphoglycerate kinase activity [GO:0004618]; glycolytic process [GO:0006096]	ATP binding [GO:0005524]; phosphoglycerate kinase activity [GO:0004618]	GO:0004618; GO:0005524; GO:0005737; GO:0006096				SUBCELLULAR LOCATION: Cytoplasm {ECO:0000255|HAMAP-Rule:MF_00145}.														CHAIN 1..398; /note="Phosphoglycerate kinase"; /id="PRO_0000146039"	15024419	2022-12-14	Phosphoglycerate kinase family
PGK_WOLPM	P62422	reviewed	PGK_WOLPM	Phosphoglycerate kinase (EC 2.7.2.3)	pgk WD_1167	Wolbachia pipientis wMel	398	UP000008215: Chromosome	163164		BINDING 21..23; /ligand="substrate"; /evidence="ECO:0000255|HAMAP-Rule:MF_00145"; BINDING 36; /ligand="substrate"; /evidence="ECO:0000255|HAMAP-Rule:MF_00145"; BINDING 59..62; /ligand="substrate"; /evidence="ECO:0000255|HAMAP-Rule:MF_00145"; BINDING 117; /ligand="substrate"; /evidence="ECO:0000255|HAMAP-Rule:MF_00145"; BINDING 150; /ligand="substrate"; /evidence="ECO:0000255|HAMAP-Rule:MF_00145";…	CATALYTIC ACTIVITY: Reaction=(2R)-3-phosphoglycerate + ATP = (2R)-3-phospho-glyceroyl phosphate + ADP; Xref=Rhea:RHEA:14801, ChEBI:CHEBI:30616, ChEBI:CHEBI:57604, ChEBI:CHEBI:58272, ChEBI:CHEBI:456216; EC=2.7.2.3; Evidence={ECO:0000255|HAMAP-Rule:MF_00145};			SUBUNIT: Monomer. {ECO:0000255|HAMAP-Rule:MF_00145}.				glycolytic process [GO:0006096]	cytoplasm [GO:0005737]	cytoplasm [GO:0005737]; ATP binding [GO:0005524]; phosphoglycerate kinase activity [GO:0004618]; glycolytic process [GO:0006096]	ATP binding [GO:0005524]; phosphoglycerate kinase activity [GO:0004618]	GO:0004618; GO:0005524; GO:0005737; GO:0006096				SUBCELLULAR LOCATION: Cytoplasm {ECO:0000255|HAMAP-Rule:MF_00145}.														CHAIN 1..398; /note="Phosphoglycerate kinase"; /id="PRO_0000146039"	15024419	2022-12-14	Phosphoglycerate kinase family
M1FTP9	M1FTP9	unreviewed	M1FTP9_WOLPM	Ankyrin domain protein	WD0633	Wolbachia pipientis wMel	919		163164																																	23390535	2022-12-14
M1FTP9_WOLPM	M1FTP9	unreviewed	M1FTP9_WOLPM	Ankyrin domain protein	WD0633	Wolbachia pipientis wMel	919		163164																																	23390535	2022-12-14
Q73HD3	Q73HD3	unreviewed	Q73HD3_WOLPM	Prophage LambdaW5, ankyrin repeat domain protein	WD_0633	Wolbachia pipientis wMel	966	UP000008215: Chromosome	163164																																	15024419	2022-12-14
Q73HD3_WOLPM	Q73HD3	unreviewed	Q73HD3_WOLPM	Prophage LambdaW5, ankyrin repeat domain protein	WD_0633	Wolbachia pipientis wMel	966	UP000008215: Chromosome	163164																																	15024419	2022-12-14
Q73HT1	Q73HT1	unreviewed	Q73HT1_WOLPM	Uncharacterized protein	WD_0462	Wolbachia pipientis wMel	440	UP000008215: Chromosome	163164											membrane [GO:0016020]	membrane [GO:0016020]		GO:0016020					TRANSMEM 12..31; /note="Helical"; /evidence="ECO:0000256|SAM:Phobius"; TRANSMEM 37..58; /note="Helical"; /evidence="ECO:0000256|SAM:Phobius"														15024419	2022-12-14
Q73HT1_WOLPM	Q73HT1	unreviewed	Q73HT1_WOLPM	Uncharacterized protein	WD_0462	Wolbachia pipientis wMel	440	UP000008215: Chromosome	163164											membrane [GO:0016020]	membrane [GO:0016020]		GO:0016020					TRANSMEM 12..31; /note="Helical"; /evidence="ECO:0000256|SAM:Phobius"; TRANSMEM 37..58; /note="Helical"; /evidence="ECO:0000256|SAM:Phobius"														15024419	2022-12-14
Q73H85	Q73H85	reviewed	EFTU2_WOLPM	Elongation factor Tu 2 (EF-Tu 2)	tuf2 WD_0683	Wolbachia pipientis wMel	390	UP000008215: Chromosome	163164		BINDING 19..26; /ligand="GTP"; /ligand_id="ChEBI:CHEBI:37565"; /evidence="ECO:0000255|HAMAP-Rule:MF_00118"; BINDING 76..80; /ligand="GTP"; /ligand_id="ChEBI:CHEBI:37565"; /evidence="ECO:0000255|HAMAP-Rule:MF_00118"; BINDING 131..134; /ligand="GTP"; /ligand_id="ChEBI:CHEBI:37565"; /evidence="ECO:0000255|HAMAP-Rule:MF_00118"				SUBUNIT: Monomer. {ECO:0000255|HAMAP-Rule:MF_00118}.					cytoplasm [GO:0005737]	cytoplasm [GO:0005737]; GTP binding [GO:0005525]; GTPase activity [GO:0003924]; guanosine tetraphosphate binding [GO:0097216]; translation elongation factor activity [GO:0003746]	GTP binding [GO:0005525]; GTPase activity [GO:0003924]; guanosine tetraphosphate binding [GO:0097216]; translation elongation factor activity [GO:0003746]	GO:0003746; GO:0003924; GO:0005525; GO:0005737; GO:0097216				SUBCELLULAR LOCATION: Cytoplasm {ECO:0000255|HAMAP-Rule:MF_00118}.														CHAIN 1..390; /note="Elongation factor Tu 2"; /id="PRO_0000337572"	15024419	2022-12-14	TRAFAC class translation factor GTPase superfamily, Classic translation factor GTPase family, EF-Tu/EF-1A subfamily
EFTU2_WOLPM	Q73H85	reviewed	EFTU2_WOLPM	Elongation factor Tu 2 (EF-Tu 2)	tuf2 WD_0683	Wolbachia pipientis wMel	390	UP000008215: Chromosome	163164		BINDING 19..26; /ligand="GTP"; /ligand_id="ChEBI:CHEBI:37565"; /evidence="ECO:0000255|HAMAP-Rule:MF_00118"; BINDING 76..80; /ligand="GTP"; /ligand_id="ChEBI:CHEBI:37565"; /evidence="ECO:0000255|HAMAP-Rule:MF_00118"; BINDING 131..134; /ligand="GTP"; /ligand_id="ChEBI:CHEBI:37565"; /evidence="ECO:0000255|HAMAP-Rule:MF_00118"				SUBUNIT: Monomer. {ECO:0000255|HAMAP-Rule:MF_00118}.					cytoplasm [GO:0005737]	cytoplasm [GO:0005737]; GTP binding [GO:0005525]; GTPase activity [GO:0003924]; guanosine tetraphosphate binding [GO:0097216]; translation elongation factor activity [GO:0003746]	GTP binding [GO:0005525]; GTPase activity [GO:0003924]; guanosine tetraphosphate binding [GO:0097216]; translation elongation factor activity [GO:0003746]	GO:0003746; GO:0003924; GO:0005525; GO:0005737; GO:0097216				SUBCELLULAR LOCATION: Cytoplasm {ECO:0000255|HAMAP-Rule:MF_00118}.														CHAIN 1..390; /note="Elongation factor Tu 2"; /id="PRO_0000337572"	15024419	2022-12-14	TRAFAC class translation factor GTPase superfamily, Classic translation factor GTPase family, EF-Tu/EF-1A subfamily
Q73IX6	Q73IX6	reviewed	EFTU1_WOLPM	Elongation factor Tu 1 (EF-Tu 1)	tuf1 WD_0017	Wolbachia pipientis wMel	390	UP000008215: Chromosome	163164		BINDING 19..26; /ligand="GTP"; /ligand_id="ChEBI:CHEBI:37565"; /evidence="ECO:0000255|HAMAP-Rule:MF_00118"; BINDING 76..80; /ligand="GTP"; /ligand_id="ChEBI:CHEBI:37565"; /evidence="ECO:0000255|HAMAP-Rule:MF_00118"; BINDING 131..134; /ligand="GTP"; /ligand_id="ChEBI:CHEBI:37565"; /evidence="ECO:0000255|HAMAP-Rule:MF_00118"				SUBUNIT: Monomer. {ECO:0000255|HAMAP-Rule:MF_00118}.					cytoplasm [GO:0005737]	cytoplasm [GO:0005737]; GTP binding [GO:0005525]; GTPase activity [GO:0003924]; guanosine tetraphosphate binding [GO:0097216]; translation elongation factor activity [GO:0003746]	GTP binding [GO:0005525]; GTPase activity [GO:0003924]; guanosine tetraphosphate binding [GO:0097216]; translation elongation factor activity [GO:0003746]	GO:0003746; GO:0003924; GO:0005525; GO:0005737; GO:0097216				SUBCELLULAR LOCATION: Cytoplasm {ECO:0000255|HAMAP-Rule:MF_00118}.														CHAIN 1..390; /note="Elongation factor Tu 1"; /id="PRO_0000337571"	15024419	2022-12-14	TRAFAC class translation factor GTPase superfamily, Classic translation factor GTPase family, EF-Tu/EF-1A subfamily
EFTU1_WOLPM	Q73IX6	reviewed	EFTU1_WOLPM	Elongation factor Tu 1 (EF-Tu 1)	tuf1 WD_0017	Wolbachia pipientis wMel	390	UP000008215: Chromosome	163164		BINDING 19..26; /ligand="GTP"; /ligand_id="ChEBI:CHEBI:37565"; /evidence="ECO:0000255|HAMAP-Rule:MF_00118"; BINDING 76..80; /ligand="GTP"; /ligand_id="ChEBI:CHEBI:37565"; /evidence="ECO:0000255|HAMAP-Rule:MF_00118"; BINDING 131..134; /ligand="GTP"; /ligand_id="ChEBI:CHEBI:37565"; /evidence="ECO:0000255|HAMAP-Rule:MF_00118"				SUBUNIT: Monomer. {ECO:0000255|HAMAP-Rule:MF_00118}.					cytoplasm [GO:0005737]	cytoplasm [GO:0005737]; GTP binding [GO:0005525]; GTPase activity [GO:0003924]; guanosine tetraphosphate binding [GO:0097216]; translation elongation factor activity [GO:0003746]	GTP binding [GO:0005525]; GTPase activity [GO:0003924]; guanosine tetraphosphate binding [GO:0097216]; translation elongation factor activity [GO:0003746]	GO:0003746; GO:0003924; GO:0005525; GO:0005737; GO:0097216				SUBCELLULAR LOCATION: Cytoplasm {ECO:0000255|HAMAP-Rule:MF_00118}.														CHAIN 1..390; /note="Elongation factor Tu 1"; /id="PRO_0000337571"	15024419	2022-12-14	TRAFAC class translation factor GTPase superfamily, Classic translation factor GTPase family, EF-Tu/EF-1A subfamily
Q73ID3	Q73ID3	unreviewed	Q73ID3_WOLPM	Protein-export membrane protein SecF	secF WD_0235	Wolbachia pipientis wMel	291	UP000008215: Chromosome	163164						SUBUNIT: Forms a complex with SecD. Part of the essential Sec protein translocation apparatus which comprises SecA, SecYEG and auxiliary proteins SecDF-YajC and YidC. {ECO:0000256|HAMAP-Rule:MF_01464}.				intracellular protein transmembrane transport [GO:0065002]; protein targeting [GO:0006605]; protein transport by the Sec complex [GO:0043952]	plasma membrane [GO:0005886]	plasma membrane [GO:0005886]; protein-transporting ATPase activity [GO:0015450]; intracellular protein transmembrane transport [GO:0065002]; protein targeting [GO:0006605]; protein transport by the Sec complex [GO:0043952]	protein-transporting ATPase activity [GO:0015450]	GO:0005886; GO:0006605; GO:0015450; GO:0043952; GO:0065002				SUBCELLULAR LOCATION: Membrane {ECO:0000256|ARBA:ARBA00004141}; Multi-pass membrane protein {ECO:0000256|ARBA:ARBA00004141}.	TRANSMEM 20..38; /note="Helical"; /evidence="ECO:0000256|HAMAP-Rule:MF_01464"; TRANSMEM 129..149; /note="Helical"; /evidence="ECO:0000256|HAMAP-Rule:MF_01464"; TRANSMEM 156..177; /note="Helical"; /evidence="ECO:0000256|HAMAP-Rule:MF_01464"; TRANSMEM 183..204; /note="Helical"; /evidence="ECO:0000256|HAMAP-Rule:MF_01464"; TRANSMEM 225..250; /note="Helical"; /evidence="ECO:0000256|HAMAP-Rule:MF_0146…														15024419	2022-12-14	SecD/SecF family, SecF subfamily
Q73ID3_WOLPM	Q73ID3	unreviewed	Q73ID3_WOLPM	Protein-export membrane protein SecF	secF WD_0235	Wolbachia pipientis wMel	291	UP000008215: Chromosome	163164						SUBUNIT: Forms a complex with SecD. Part of the essential Sec protein translocation apparatus which comprises SecA, SecYEG and auxiliary proteins SecDF-YajC and YidC. {ECO:0000256|HAMAP-Rule:MF_01464}.				intracellular protein transmembrane transport [GO:0065002]; protein targeting [GO:0006605]; protein transport by the Sec complex [GO:0043952]	plasma membrane [GO:0005886]	plasma membrane [GO:0005886]; protein-transporting ATPase activity [GO:0015450]; intracellular protein transmembrane transport [GO:0065002]; protein targeting [GO:0006605]; protein transport by the Sec complex [GO:0043952]	protein-transporting ATPase activity [GO:0015450]	GO:0005886; GO:0006605; GO:0015450; GO:0043952; GO:0065002				SUBCELLULAR LOCATION: Membrane {ECO:0000256|ARBA:ARBA00004141}; Multi-pass membrane protein {ECO:0000256|ARBA:ARBA00004141}.	TRANSMEM 20..38; /note="Helical"; /evidence="ECO:0000256|HAMAP-Rule:MF_01464"; TRANSMEM 129..149; /note="Helical"; /evidence="ECO:0000256|HAMAP-Rule:MF_01464"; TRANSMEM 156..177; /note="Helical"; /evidence="ECO:0000256|HAMAP-Rule:MF_01464"; TRANSMEM 183..204; /note="Helical"; /evidence="ECO:0000256|HAMAP-Rule:MF_01464"; TRANSMEM 225..250; /note="Helical"; /evidence="ECO:0000256|HAMAP-Rule:MF_0146…														15024419	2022-12-14	SecD/SecF family, SecF subfamily
Q73GN4	Q73GN4	reviewed	PNP_WOLPM	Polyribonucleotide nucleotidyltransferase (EC 2.7.7.8) (Polynucleotide phosphorylase) (PNPase)	pnp WD_0906	Wolbachia pipientis wMel	757	UP000008215: Chromosome	163164		BINDING 482; /ligand="Mg(2+)"; /ligand_id="ChEBI:CHEBI:18420"; /evidence="ECO:0000255|HAMAP-Rule:MF_01595"; BINDING 488; /ligand="Mg(2+)"; /ligand_id="ChEBI:CHEBI:18420"; /evidence="ECO:0000255|HAMAP-Rule:MF_01595"	CATALYTIC ACTIVITY: Reaction=phosphate + RNA(n+1) = a ribonucleoside 5'-diphosphate + RNA(n); Xref=Rhea:RHEA:22096, Rhea:RHEA-COMP:14527, Rhea:RHEA-COMP:17342, ChEBI:CHEBI:43474, ChEBI:CHEBI:57930, ChEBI:CHEBI:140395; EC=2.7.7.8; Evidence={ECO:0000255|HAMAP-Rule:MF_01595};	COFACTOR: Name=Mg(2+); Xref=ChEBI:CHEBI:18420; Evidence={ECO:0000255|HAMAP-Rule:MF_01595};						mRNA catabolic process [GO:0006402]; RNA processing [GO:0006396]	cytoplasm [GO:0005737]	cytoplasm [GO:0005737]; magnesium ion binding [GO:0000287]; polyribonucleotide nucleotidyltransferase activity [GO:0004654]; RNA binding [GO:0003723]; mRNA catabolic process [GO:0006402]; RNA processing [GO:0006396]	magnesium ion binding [GO:0000287]; polyribonucleotide nucleotidyltransferase activity [GO:0004654]; RNA binding [GO:0003723]	GO:0000287; GO:0003723; GO:0004654; GO:0005737; GO:0006396; GO:0006402				SUBCELLULAR LOCATION: Cytoplasm {ECO:0000255|HAMAP-Rule:MF_01595}.														CHAIN 1..757; /note="Polyribonucleotide nucleotidyltransferase"; /id="PRO_0000329935"	15024419	2022-12-14	Polyribonucleotide nucleotidyltransferase family
PNP_WOLPM	Q73GN4	reviewed	PNP_WOLPM	Polyribonucleotide nucleotidyltransferase (EC 2.7.7.8) (Polynucleotide phosphorylase) (PNPase)	pnp WD_0906	Wolbachia pipientis wMel	757	UP000008215: Chromosome	163164		BINDING 482; /ligand="Mg(2+)"; /ligand_id="ChEBI:CHEBI:18420"; /evidence="ECO:0000255|HAMAP-Rule:MF_01595"; BINDING 488; /ligand="Mg(2+)"; /ligand_id="ChEBI:CHEBI:18420"; /evidence="ECO:0000255|HAMAP-Rule:MF_01595"	CATALYTIC ACTIVITY: Reaction=phosphate + RNA(n+1) = a ribonucleoside 5'-diphosphate + RNA(n); Xref=Rhea:RHEA:22096, Rhea:RHEA-COMP:14527, Rhea:RHEA-COMP:17342, ChEBI:CHEBI:43474, ChEBI:CHEBI:57930, ChEBI:CHEBI:140395; EC=2.7.7.8; Evidence={ECO:0000255|HAMAP-Rule:MF_01595};	COFACTOR: Name=Mg(2+); Xref=ChEBI:CHEBI:18420; Evidence={ECO:0000255|HAMAP-Rule:MF_01595};						mRNA catabolic process [GO:0006402]; RNA processing [GO:0006396]	cytoplasm [GO:0005737]	cytoplasm [GO:0005737]; magnesium ion binding [GO:0000287]; polyribonucleotide nucleotidyltransferase activity [GO:0004654]; RNA binding [GO:0003723]; mRNA catabolic process [GO:0006402]; RNA processing [GO:0006396]	magnesium ion binding [GO:0000287]; polyribonucleotide nucleotidyltransferase activity [GO:0004654]; RNA binding [GO:0003723]	GO:0000287; GO:0003723; GO:0004654; GO:0005737; GO:0006396; GO:0006402				SUBCELLULAR LOCATION: Cytoplasm {ECO:0000255|HAMAP-Rule:MF_01595}.														CHAIN 1..757; /note="Polyribonucleotide nucleotidyltransferase"; /id="PRO_0000329935"	15024419	2022-12-14	Polyribonucleotide nucleotidyltransferase family
Q73IR4	Q73IR4	unreviewed	Q73IR4_WOLPM	Inosine-5'-monophosphate dehydrogenase (IMP dehydrogenase) (IMPD) (IMPDH) (EC 1.1.1.205)	guaB WD_0089	Wolbachia pipientis wMel	494	UP000008215: Chromosome	163164	ACT_SITE 303; /note="Thioimidate intermediate"; /evidence="ECO:0000256|HAMAP-Rule:MF_01964, ECO:0000256|PIRSR:PIRSR000130-1"; ACT_SITE 399; /note="Proton acceptor"; /evidence="ECO:0000256|HAMAP-Rule:MF_01964, ECO:0000256|PIRSR:PIRSR000130-1"	BINDING 246..248; /ligand="NAD(+)"; /ligand_id="ChEBI:CHEBI:57540"; /evidence="ECO:0000256|PIRSR:PIRSR000130-3"; BINDING 246; /ligand="NAD(+)"; /ligand_id="ChEBI:CHEBI:57540"; /evidence="ECO:0000256|HAMAP-Rule:MF_01964"; BINDING 296..298; /ligand="NAD(+)"; /ligand_id="ChEBI:CHEBI:57540"; /evidence="ECO:0000256|HAMAP-Rule:MF_01964, ECO:0000256|PIRSR:PIRSR000130-3"; BINDING 298; /ligand="K(+)"; /li…	CATALYTIC ACTIVITY: Reaction=H2O + IMP + NAD(+) = H(+) + NADH + XMP; Xref=Rhea:RHEA:11708, ChEBI:CHEBI:15377, ChEBI:CHEBI:15378, ChEBI:CHEBI:57464, ChEBI:CHEBI:57540, ChEBI:CHEBI:57945, ChEBI:CHEBI:58053; EC=1.1.1.205; Evidence={ECO:0000256|HAMAP-Rule:MF_01964, ECO:0000256|RuleBase:RU003928};	COFACTOR: Name=K(+); Xref=ChEBI:CHEBI:29103; Evidence={ECO:0000256|HAMAP-Rule:MF_01964};		SUBUNIT: Homotetramer. {ECO:0000256|HAMAP-Rule:MF_01964}.				GMP biosynthetic process [GO:0006177]		IMP dehydrogenase activity [GO:0003938]; metal ion binding [GO:0046872]; nucleotide binding [GO:0000166]; GMP biosynthetic process [GO:0006177]	IMP dehydrogenase activity [GO:0003938]; metal ion binding [GO:0046872]; nucleotide binding [GO:0000166]	GO:0000166; GO:0003938; GO:0006177; GO:0046872																			15024419	2022-12-14	IMPDH/GMPR family
Q73IR4_WOLPM	Q73IR4	unreviewed	Q73IR4_WOLPM	Inosine-5'-monophosphate dehydrogenase (IMP dehydrogenase) (IMPD) (IMPDH) (EC 1.1.1.205)	guaB WD_0089	Wolbachia pipientis wMel	494	UP000008215: Chromosome	163164	ACT_SITE 303; /note="Thioimidate intermediate"; /evidence="ECO:0000256|HAMAP-Rule:MF_01964, ECO:0000256|PIRSR:PIRSR000130-1"; ACT_SITE 399; /note="Proton acceptor"; /evidence="ECO:0000256|HAMAP-Rule:MF_01964, ECO:0000256|PIRSR:PIRSR000130-1"	BINDING 246..248; /ligand="NAD(+)"; /ligand_id="ChEBI:CHEBI:57540"; /evidence="ECO:0000256|PIRSR:PIRSR000130-3"; BINDING 246; /ligand="NAD(+)"; /ligand_id="ChEBI:CHEBI:57540"; /evidence="ECO:0000256|HAMAP-Rule:MF_01964"; BINDING 296..298; /ligand="NAD(+)"; /ligand_id="ChEBI:CHEBI:57540"; /evidence="ECO:0000256|HAMAP-Rule:MF_01964, ECO:0000256|PIRSR:PIRSR000130-3"; BINDING 298; /ligand="K(+)"; /li…	CATALYTIC ACTIVITY: Reaction=H2O + IMP + NAD(+) = H(+) + NADH + XMP; Xref=Rhea:RHEA:11708, ChEBI:CHEBI:15377, ChEBI:CHEBI:15378, ChEBI:CHEBI:57464, ChEBI:CHEBI:57540, ChEBI:CHEBI:57945, ChEBI:CHEBI:58053; EC=1.1.1.205; Evidence={ECO:0000256|HAMAP-Rule:MF_01964, ECO:0000256|RuleBase:RU003928};	COFACTOR: Name=K(+); Xref=ChEBI:CHEBI:29103; Evidence={ECO:0000256|HAMAP-Rule:MF_01964};		SUBUNIT: Homotetramer. {ECO:0000256|HAMAP-Rule:MF_01964}.				GMP biosynthetic process [GO:0006177]		IMP dehydrogenase activity [GO:0003938]; metal ion binding [GO:0046872]; nucleotide binding [GO:0000166]; GMP biosynthetic process [GO:0006177]	IMP dehydrogenase activity [GO:0003938]; metal ion binding [GO:0046872]; nucleotide binding [GO:0000166]	GO:0000166; GO:0003938; GO:0006177; GO:0046872																			15024419	2022-12-14	IMPDH/GMPR family
Q73FW7	Q73FW7	unreviewed	Q73FW7_WOLPM	Biotin transporter	WD_1206	Wolbachia pipientis wMel	175	UP000008215: Chromosome	163164											plasma membrane [GO:0005886]	plasma membrane [GO:0005886]; biotin transmembrane transporter activity [GO:0015225]	biotin transmembrane transporter activity [GO:0015225]	GO:0005886; GO:0015225				SUBCELLULAR LOCATION: Cell membrane {ECO:0000256|PIRNR:PIRNR016661}; Multi-pass membrane protein {ECO:0000256|PIRNR:PIRNR016661}.	TRANSMEM 12..35; /note="Helical"; /evidence="ECO:0000256|SAM:Phobius"; TRANSMEM 56..75; /note="Helical"; /evidence="ECO:0000256|SAM:Phobius"; TRANSMEM 81..101; /note="Helical"; /evidence="ECO:0000256|SAM:Phobius"; TRANSMEM 121..142; /note="Helical"; /evidence="ECO:0000256|SAM:Phobius"; TRANSMEM 148..173; /note="Helical"; /evidence="ECO:0000256|SAM:Phobius"														15024419	2022-12-14	BioY family
Q73FW7_WOLPM	Q73FW7	unreviewed	Q73FW7_WOLPM	Biotin transporter	WD_1206	Wolbachia pipientis wMel	175	UP000008215: Chromosome	163164											plasma membrane [GO:0005886]	plasma membrane [GO:0005886]; biotin transmembrane transporter activity [GO:0015225]	biotin transmembrane transporter activity [GO:0015225]	GO:0005886; GO:0015225				SUBCELLULAR LOCATION: Cell membrane {ECO:0000256|PIRNR:PIRNR016661}; Multi-pass membrane protein {ECO:0000256|PIRNR:PIRNR016661}.	TRANSMEM 12..35; /note="Helical"; /evidence="ECO:0000256|SAM:Phobius"; TRANSMEM 56..75; /note="Helical"; /evidence="ECO:0000256|SAM:Phobius"; TRANSMEM 81..101; /note="Helical"; /evidence="ECO:0000256|SAM:Phobius"; TRANSMEM 121..142; /note="Helical"; /evidence="ECO:0000256|SAM:Phobius"; TRANSMEM 148..173; /note="Helical"; /evidence="ECO:0000256|SAM:Phobius"														15024419	2022-12-14	BioY family
Q73I71	Q73I71	reviewed	CH60_WOLPM	Chaperonin GroEL (EC 5.6.1.7) (60 kDa chaperonin) (Chaperonin-60) (Cpn60)	groEL groL WD_0307	Wolbachia pipientis wMel	549	UP000008215: Chromosome	163164		BINDING 29..32; /ligand="ATP"; /ligand_id="ChEBI:CHEBI:30616"; /evidence="ECO:0000255|HAMAP-Rule:MF_00600"; BINDING 50; /ligand="ATP"; /ligand_id="ChEBI:CHEBI:30616"; /evidence="ECO:0000255|HAMAP-Rule:MF_00600"; BINDING 86..90; /ligand="ATP"; /ligand_id="ChEBI:CHEBI:30616"; /evidence="ECO:0000255|HAMAP-Rule:MF_00600"; BINDING 418; /ligand="ATP"; /ligand_id="ChEBI:CHEBI:30616"; /evidence="ECO:0000…	CATALYTIC ACTIVITY: Reaction=ATP + H2O + a folded polypeptide = ADP + phosphate + an unfolded polypeptide.; EC=5.6.1.7; Evidence={ECO:0000255|HAMAP-Rule:MF_00600};			SUBUNIT: Forms a cylinder of 14 subunits composed of two heptameric rings stacked back-to-back. Interacts with the co-chaperonin GroES. {ECO:0000255|HAMAP-Rule:MF_00600}.				protein refolding [GO:0042026]	cytoplasm [GO:0005737]	cytoplasm [GO:0005737]; ATP binding [GO:0005524]; ATP-dependent protein folding chaperone [GO:0140662]; isomerase activity [GO:0016853]; unfolded protein binding [GO:0051082]; protein refolding [GO:0042026]	ATP binding [GO:0005524]; ATP-dependent protein folding chaperone [GO:0140662]; isomerase activity [GO:0016853]; unfolded protein binding [GO:0051082]	GO:0005524; GO:0005737; GO:0016853; GO:0042026; GO:0051082; GO:0140662				SUBCELLULAR LOCATION: Cytoplasm {ECO:0000255|HAMAP-Rule:MF_00600}.														CHAIN 1..549; /note="Chaperonin GroEL"; /id="PRO_0000063603"	15024419	2022-12-14	Chaperonin (HSP60) family
CH60_WOLPM	Q73I71	reviewed	CH60_WOLPM	Chaperonin GroEL (EC 5.6.1.7) (60 kDa chaperonin) (Chaperonin-60) (Cpn60)	groEL groL WD_0307	Wolbachia pipientis wMel	549	UP000008215: Chromosome	163164		BINDING 29..32; /ligand="ATP"; /ligand_id="ChEBI:CHEBI:30616"; /evidence="ECO:0000255|HAMAP-Rule:MF_00600"; BINDING 50; /ligand="ATP"; /ligand_id="ChEBI:CHEBI:30616"; /evidence="ECO:0000255|HAMAP-Rule:MF_00600"; BINDING 86..90; /ligand="ATP"; /ligand_id="ChEBI:CHEBI:30616"; /evidence="ECO:0000255|HAMAP-Rule:MF_00600"; BINDING 418; /ligand="ATP"; /ligand_id="ChEBI:CHEBI:30616"; /evidence="ECO:0000…	CATALYTIC ACTIVITY: Reaction=ATP + H2O + a folded polypeptide = ADP + phosphate + an unfolded polypeptide.; EC=5.6.1.7; Evidence={ECO:0000255|HAMAP-Rule:MF_00600};			SUBUNIT: Forms a cylinder of 14 subunits composed of two heptameric rings stacked back-to-back. Interacts with the co-chaperonin GroES. {ECO:0000255|HAMAP-Rule:MF_00600}.				protein refolding [GO:0042026]	cytoplasm [GO:0005737]	cytoplasm [GO:0005737]; ATP binding [GO:0005524]; ATP-dependent protein folding chaperone [GO:0140662]; isomerase activity [GO:0016853]; unfolded protein binding [GO:0051082]; protein refolding [GO:0042026]	ATP binding [GO:0005524]; ATP-dependent protein folding chaperone [GO:0140662]; isomerase activity [GO:0016853]; unfolded protein binding [GO:0051082]	GO:0005524; GO:0005737; GO:0016853; GO:0042026; GO:0051082; GO:0140662				SUBCELLULAR LOCATION: Cytoplasm {ECO:0000255|HAMAP-Rule:MF_00600}.														CHAIN 1..549; /note="Chaperonin GroEL"; /id="PRO_0000063603"	15024419	2022-12-14	Chaperonin (HSP60) family
Q73FZ7	Q73FZ7	unreviewed	Q73FZ7_WOLPM	Exported protein	WD_1174	Wolbachia pipientis wMel	960	UP000008215: Chromosome	163164																																	15024419	2022-12-14
Q73FZ7_WOLPM	Q73FZ7	unreviewed	Q73FZ7_WOLPM	Exported protein	WD_1174	Wolbachia pipientis wMel	960	UP000008215: Chromosome	163164																																	15024419	2022-12-14
Q73GT3	Q73GT3	reviewed	MURD_WOLPM	UDP-N-acetylmuramoylalanine--D-glutamate ligase (EC 6.3.2.9) (D-glutamic acid-adding enzyme) (UDP-N-acetylmuramoyl-L-alanyl-D-glutamate synthetase)	murD WD_0849	Wolbachia pipientis wMel	509	UP000008215: Chromosome	163164		BINDING 116..122; /ligand="ATP"; /ligand_id="ChEBI:CHEBI:30616"; /evidence="ECO:0000255|HAMAP-Rule:MF_00639"	CATALYTIC ACTIVITY: Reaction=ATP + D-glutamate + UDP-N-acetyl-alpha-D-muramoyl-L-alanine = ADP + H(+) + phosphate + UDP-N-acetyl-alpha-D-muramoyl-L-alanyl-D-glutamate; Xref=Rhea:RHEA:16429, ChEBI:CHEBI:15378, ChEBI:CHEBI:29986, ChEBI:CHEBI:30616, ChEBI:CHEBI:43474, ChEBI:CHEBI:83898, ChEBI:CHEBI:83900, ChEBI:CHEBI:456216; EC=6.3.2.9; Evidence={ECO:0000255|HAMAP-Rule:MF_00639};							cell cycle [GO:0007049]; cell division [GO:0051301]; cell wall organization [GO:0071555]; peptidoglycan biosynthetic process [GO:0009252]; regulation of cell shape [GO:0008360]	cytoplasm [GO:0005737]	cytoplasm [GO:0005737]; ATP binding [GO:0005524]; tetrahydrofolylpolyglutamate synthase activity [GO:0004326]; UDP-N-acetylmuramoylalanine-D-glutamate ligase activity [GO:0008764]; cell cycle [GO:0007049]; cell division [GO:0051301]; cell wall organization [GO:0071555]; peptidoglycan biosynthetic process [GO:0009252]; regulation of cell shape [GO:0008360]	ATP binding [GO:0005524]; tetrahydrofolylpolyglutamate synthase activity [GO:0004326]; UDP-N-acetylmuramoylalanine-D-glutamate ligase activity [GO:0008764]	GO:0004326; GO:0005524; GO:0005737; GO:0007049; GO:0008360; GO:0008764; GO:0009252; GO:0051301; GO:0071555				SUBCELLULAR LOCATION: Cytoplasm {ECO:0000255|HAMAP-Rule:MF_00639}.														CHAIN 1..509; /note="UDP-N-acetylmuramoylalanine--D-glutamate ligase"; /id="PRO_0000109125"	15024419	2022-12-14	MurCDEF family
MURD_WOLPM	Q73GT3	reviewed	MURD_WOLPM	UDP-N-acetylmuramoylalanine--D-glutamate ligase (EC 6.3.2.9) (D-glutamic acid-adding enzyme) (UDP-N-acetylmuramoyl-L-alanyl-D-glutamate synthetase)	murD WD_0849	Wolbachia pipientis wMel	509	UP000008215: Chromosome	163164		BINDING 116..122; /ligand="ATP"; /ligand_id="ChEBI:CHEBI:30616"; /evidence="ECO:0000255|HAMAP-Rule:MF_00639"	CATALYTIC ACTIVITY: Reaction=ATP + D-glutamate + UDP-N-acetyl-alpha-D-muramoyl-L-alanine = ADP + H(+) + phosphate + UDP-N-acetyl-alpha-D-muramoyl-L-alanyl-D-glutamate; Xref=Rhea:RHEA:16429, ChEBI:CHEBI:15378, ChEBI:CHEBI:29986, ChEBI:CHEBI:30616, ChEBI:CHEBI:43474, ChEBI:CHEBI:83898, ChEBI:CHEBI:83900, ChEBI:CHEBI:456216; EC=6.3.2.9; Evidence={ECO:0000255|HAMAP-Rule:MF_00639};							cell cycle [GO:0007049]; cell division [GO:0051301]; cell wall organization [GO:0071555]; peptidoglycan biosynthetic process [GO:0009252]; regulation of cell shape [GO:0008360]	cytoplasm [GO:0005737]	cytoplasm [GO:0005737]; ATP binding [GO:0005524]; tetrahydrofolylpolyglutamate synthase activity [GO:0004326]; UDP-N-acetylmuramoylalanine-D-glutamate ligase activity [GO:0008764]; cell cycle [GO:0007049]; cell division [GO:0051301]; cell wall organization [GO:0071555]; peptidoglycan biosynthetic process [GO:0009252]; regulation of cell shape [GO:0008360]	ATP binding [GO:0005524]; tetrahydrofolylpolyglutamate synthase activity [GO:0004326]; UDP-N-acetylmuramoylalanine-D-glutamate ligase activity [GO:0008764]	GO:0004326; GO:0005524; GO:0005737; GO:0007049; GO:0008360; GO:0008764; GO:0009252; GO:0051301; GO:0071555				SUBCELLULAR LOCATION: Cytoplasm {ECO:0000255|HAMAP-Rule:MF_00639}.														CHAIN 1..509; /note="UDP-N-acetylmuramoylalanine--D-glutamate ligase"; /id="PRO_0000109125"	15024419	2022-12-14	MurCDEF family
Q73FR5	Q73FR5	reviewed	MNMA_WOLPM	tRNA-specific 2-thiouridylase MnmA (EC 2.8.1.13)	mnmA WD_1259	Wolbachia pipientis wMel	370	UP000008215: Chromosome	163164	ACT_SITE 119; /note="Nucleophile"; /evidence="ECO:0000255|HAMAP-Rule:MF_00144"; ACT_SITE 215; /note="Cysteine persulfide intermediate"; /evidence="ECO:0000255|HAMAP-Rule:MF_00144"	BINDING 24..31; /ligand="ATP"; /ligand_id="ChEBI:CHEBI:30616"; /evidence="ECO:0000255|HAMAP-Rule:MF_00144"; BINDING 50; /ligand="ATP"; /ligand_id="ChEBI:CHEBI:30616"; /evidence="ECO:0000255|HAMAP-Rule:MF_00144"; BINDING 143; /ligand="ATP"; /ligand_id="ChEBI:CHEBI:30616"; /evidence="ECO:0000255|HAMAP-Rule:MF_00144"	CATALYTIC ACTIVITY: Reaction=AH2 + ATP + S-sulfanyl-L-cysteinyl-[protein] + uridine(34) in tRNA = 2-thiouridine(34) in tRNA + A + AMP + diphosphate + H(+) + L-cysteinyl-[protein]; Xref=Rhea:RHEA:47032, Rhea:RHEA-COMP:10131, Rhea:RHEA-COMP:11726, Rhea:RHEA-COMP:11727, Rhea:RHEA-COMP:11728, ChEBI:CHEBI:13193, ChEBI:CHEBI:15378, ChEBI:CHEBI:17499, ChEBI:CHEBI:29950, ChEBI:CHEBI:30616, ChEBI:CHEBI:33…							tRNA modification [GO:0006400]	cytoplasm [GO:0005737]	cytoplasm [GO:0005737]; ATP binding [GO:0005524]; sulfurtransferase activity [GO:0016783]; tRNA binding [GO:0000049]; tRNA modification [GO:0006400]	ATP binding [GO:0005524]; sulfurtransferase activity [GO:0016783]; tRNA binding [GO:0000049]	GO:0000049; GO:0005524; GO:0005737; GO:0006400; GO:0016783				SUBCELLULAR LOCATION: Cytoplasm {ECO:0000255|HAMAP-Rule:MF_00144}.												DISULFID 119..215; /note="Alternate"; /evidence="ECO:0000255|HAMAP-Rule:MF_00144"		CHAIN 1..370; /note="tRNA-specific 2-thiouridylase MnmA"; /id="PRO_0000349854"	15024419	2022-12-14	MnmA/TRMU family
MNMA_WOLPM	Q73FR5	reviewed	MNMA_WOLPM	tRNA-specific 2-thiouridylase MnmA (EC 2.8.1.13)	mnmA WD_1259	Wolbachia pipientis wMel	370	UP000008215: Chromosome	163164	ACT_SITE 119; /note="Nucleophile"; /evidence="ECO:0000255|HAMAP-Rule:MF_00144"; ACT_SITE 215; /note="Cysteine persulfide intermediate"; /evidence="ECO:0000255|HAMAP-Rule:MF_00144"	BINDING 24..31; /ligand="ATP"; /ligand_id="ChEBI:CHEBI:30616"; /evidence="ECO:0000255|HAMAP-Rule:MF_00144"; BINDING 50; /ligand="ATP"; /ligand_id="ChEBI:CHEBI:30616"; /evidence="ECO:0000255|HAMAP-Rule:MF_00144"; BINDING 143; /ligand="ATP"; /ligand_id="ChEBI:CHEBI:30616"; /evidence="ECO:0000255|HAMAP-Rule:MF_00144"	CATALYTIC ACTIVITY: Reaction=AH2 + ATP + S-sulfanyl-L-cysteinyl-[protein] + uridine(34) in tRNA = 2-thiouridine(34) in tRNA + A + AMP + diphosphate + H(+) + L-cysteinyl-[protein]; Xref=Rhea:RHEA:47032, Rhea:RHEA-COMP:10131, Rhea:RHEA-COMP:11726, Rhea:RHEA-COMP:11727, Rhea:RHEA-COMP:11728, ChEBI:CHEBI:13193, ChEBI:CHEBI:15378, ChEBI:CHEBI:17499, ChEBI:CHEBI:29950, ChEBI:CHEBI:30616, ChEBI:CHEBI:33…							tRNA modification [GO:0006400]	cytoplasm [GO:0005737]	cytoplasm [GO:0005737]; ATP binding [GO:0005524]; sulfurtransferase activity [GO:0016783]; tRNA binding [GO:0000049]; tRNA modification [GO:0006400]	ATP binding [GO:0005524]; sulfurtransferase activity [GO:0016783]; tRNA binding [GO:0000049]	GO:0000049; GO:0005524; GO:0005737; GO:0006400; GO:0016783				SUBCELLULAR LOCATION: Cytoplasm {ECO:0000255|HAMAP-Rule:MF_00144}.												DISULFID 119..215; /note="Alternate"; /evidence="ECO:0000255|HAMAP-Rule:MF_00144"		CHAIN 1..370; /note="tRNA-specific 2-thiouridylase MnmA"; /id="PRO_0000349854"	15024419	2022-12-14	MnmA/TRMU family
Q73FW4	Q73FW4	unreviewed	Q73FW4_WOLPM	Succinate--CoA ligase [ADP-forming] subunit alpha (EC 6.2.1.5) (Succinyl-CoA synthetase subunit alpha) (SCS-alpha)	sucD WD_1209	Wolbachia pipientis wMel	291	UP000008215: Chromosome	163164	ACT_SITE 248; /note="Tele-phosphohistidine intermediate"; /evidence="ECO:0000256|HAMAP-Rule:MF_01988, ECO:0000256|PIRSR:PIRSR001553-1"	BINDING 17..20; /ligand="CoA"; /ligand_id="ChEBI:CHEBI:57287"; /evidence="ECO:0000256|HAMAP-Rule:MF_01988"; BINDING 43; /ligand="CoA"; /ligand_id="ChEBI:CHEBI:57287"; /evidence="ECO:0000256|HAMAP-Rule:MF_01988"; BINDING 96..98; /ligand="CoA"; /ligand_id="ChEBI:CHEBI:57287"; /evidence="ECO:0000256|HAMAP-Rule:MF_01988"; BINDING 159; /ligand="substrate"; /ligand_note="ligand shared with subunit beta…	CATALYTIC ACTIVITY: Reaction=ATP + CoA + succinate = ADP + phosphate + succinyl-CoA; Xref=Rhea:RHEA:17661, ChEBI:CHEBI:30031, ChEBI:CHEBI:30616, ChEBI:CHEBI:43474, ChEBI:CHEBI:57287, ChEBI:CHEBI:57292, ChEBI:CHEBI:456216; EC=6.2.1.5; Evidence={ECO:0000256|HAMAP-Rule:MF_01988, ECO:0000256|RuleBase:RU000699};			SUBUNIT: Heterotetramer of two alpha and two beta subunits. {ECO:0000256|HAMAP-Rule:MF_01988, ECO:0000256|RuleBase:RU000699}.				tricarboxylic acid cycle [GO:0006099]		nucleotide binding [GO:0000166]; succinate-CoA ligase (ADP-forming) activity [GO:0004775]; tricarboxylic acid cycle [GO:0006099]	nucleotide binding [GO:0000166]; succinate-CoA ligase (ADP-forming) activity [GO:0004775]	GO:0000166; GO:0004775; GO:0006099																			15024419	2022-12-14	Succinate/malate CoA ligase alpha subunit family
Q73FW4_WOLPM	Q73FW4	unreviewed	Q73FW4_WOLPM	Succinate--CoA ligase [ADP-forming] subunit alpha (EC 6.2.1.5) (Succinyl-CoA synthetase subunit alpha) (SCS-alpha)	sucD WD_1209	Wolbachia pipientis wMel	291	UP000008215: Chromosome	163164	ACT_SITE 248; /note="Tele-phosphohistidine intermediate"; /evidence="ECO:0000256|HAMAP-Rule:MF_01988, ECO:0000256|PIRSR:PIRSR001553-1"	BINDING 17..20; /ligand="CoA"; /ligand_id="ChEBI:CHEBI:57287"; /evidence="ECO:0000256|HAMAP-Rule:MF_01988"; BINDING 43; /ligand="CoA"; /ligand_id="ChEBI:CHEBI:57287"; /evidence="ECO:0000256|HAMAP-Rule:MF_01988"; BINDING 96..98; /ligand="CoA"; /ligand_id="ChEBI:CHEBI:57287"; /evidence="ECO:0000256|HAMAP-Rule:MF_01988"; BINDING 159; /ligand="substrate"; /ligand_note="ligand shared with subunit beta…	CATALYTIC ACTIVITY: Reaction=ATP + CoA + succinate = ADP + phosphate + succinyl-CoA; Xref=Rhea:RHEA:17661, ChEBI:CHEBI:30031, ChEBI:CHEBI:30616, ChEBI:CHEBI:43474, ChEBI:CHEBI:57287, ChEBI:CHEBI:57292, ChEBI:CHEBI:456216; EC=6.2.1.5; Evidence={ECO:0000256|HAMAP-Rule:MF_01988, ECO:0000256|RuleBase:RU000699};			SUBUNIT: Heterotetramer of two alpha and two beta subunits. {ECO:0000256|HAMAP-Rule:MF_01988, ECO:0000256|RuleBase:RU000699}.				tricarboxylic acid cycle [GO:0006099]		nucleotide binding [GO:0000166]; succinate-CoA ligase (ADP-forming) activity [GO:0004775]; tricarboxylic acid cycle [GO:0006099]	nucleotide binding [GO:0000166]; succinate-CoA ligase (ADP-forming) activity [GO:0004775]	GO:0000166; GO:0004775; GO:0006099																			15024419	2022-12-14	Succinate/malate CoA ligase alpha subunit family
Q73IB9	Q73IB9	unreviewed	Q73IB9_WOLPM	DNA recombination protein RmuC homolog	WD_0251	Wolbachia pipientis wMel	443	UP000008215: Chromosome	163164																																	15024419	2022-12-14	RmuC family
Q73IB9_WOLPM	Q73IB9	unreviewed	Q73IB9_WOLPM	DNA recombination protein RmuC homolog	WD_0251	Wolbachia pipientis wMel	443	UP000008215: Chromosome	163164																																	15024419	2022-12-14	RmuC family
Q73G45	Q73G45	unreviewed	Q73G45_WOLPM	Deoxyribonuclease, TatD family	WD_1120	Wolbachia pipientis wMel	255	UP000008215: Chromosome	163164												deoxyribonuclease activity [GO:0004536]	deoxyribonuclease activity [GO:0004536]	GO:0004536																			15024419	2022-12-14
Q73G45_WOLPM	Q73G45	unreviewed	Q73G45_WOLPM	Deoxyribonuclease, TatD family	WD_1120	Wolbachia pipientis wMel	255	UP000008215: Chromosome	163164												deoxyribonuclease activity [GO:0004536]	deoxyribonuclease activity [GO:0004536]	GO:0004536																			15024419	2022-12-14
Q73HN6	Q73HN6	unreviewed	Q73HN6_WOLPM	TcdB_toxin_midN domain-containing protein	WD_0513	Wolbachia pipientis wMel	2843	UP000008215: Chromosome	163164											membrane [GO:0016020]	membrane [GO:0016020]		GO:0016020					TRANSMEM 2796..2815; /note="Helical"; /evidence="ECO:0000256|SAM:Phobius"														15024419	2022-12-14
Q73HN6_WOLPM	Q73HN6	unreviewed	Q73HN6_WOLPM	TcdB_toxin_midN domain-containing protein	WD_0513	Wolbachia pipientis wMel	2843	UP000008215: Chromosome	163164											membrane [GO:0016020]	membrane [GO:0016020]		GO:0016020					TRANSMEM 2796..2815; /note="Helical"; /evidence="ECO:0000256|SAM:Phobius"														15024419	2022-12-14
Q73HK8	Q73HK8	reviewed	SECA_WOLPM	Protein translocase subunit SecA (EC 7.4.2.8)	secA WD_0549	Wolbachia pipientis wMel	868	UP000008215: Chromosome	163164		BINDING 87; /ligand="ATP"; /ligand_id="ChEBI:CHEBI:30616"; /evidence="ECO:0000255|HAMAP-Rule:MF_01382"; BINDING 105..109; /ligand="ATP"; /ligand_id="ChEBI:CHEBI:30616"; /evidence="ECO:0000255|HAMAP-Rule:MF_01382"; BINDING 500; /ligand="ATP"; /ligand_id="ChEBI:CHEBI:30616"; /evidence="ECO:0000255|HAMAP-Rule:MF_01382"; BINDING 849; /ligand="Zn(2+)"; /ligand_id="ChEBI:CHEBI:29105"; /evidence="ECO:00…	CATALYTIC ACTIVITY: Reaction=ATP + H2O + cellular proteinSide 1 = ADP + phosphate + cellular proteinSide 2.; EC=7.4.2.8; Evidence={ECO:0000255|HAMAP-Rule:MF_01382};	COFACTOR: Name=Zn(2+); Xref=ChEBI:CHEBI:29105; Evidence={ECO:0000255|HAMAP-Rule:MF_01382}; Note=May bind 1 zinc ion per subunit. {ECO:0000255|HAMAP-Rule:MF_01382};		SUBUNIT: Monomer and homodimer. Part of the essential Sec protein translocation apparatus which comprises SecA, SecYEG and auxiliary proteins SecDF-YajC and YidC. {ECO:0000255|HAMAP-Rule:MF_01382}.				intracellular protein transmembrane transport [GO:0065002]; protein import [GO:0017038]; protein targeting [GO:0006605]	cytoplasm [GO:0005737]; plasma membrane [GO:0005886]	cytoplasm [GO:0005737]; plasma membrane [GO:0005886]; ATP binding [GO:0005524]; metal ion binding [GO:0046872]; protein-exporting ATPase activity [GO:0008564]; intracellular protein transmembrane transport [GO:0065002]; protein import [GO:0017038]; protein targeting [GO:0006605]	ATP binding [GO:0005524]; metal ion binding [GO:0046872]; protein-exporting ATPase activity [GO:0008564]	GO:0005524; GO:0005737; GO:0005886; GO:0006605; GO:0008564; GO:0017038; GO:0046872; GO:0065002				SUBCELLULAR LOCATION: Cell membrane {ECO:0000255|HAMAP-Rule:MF_01382}; Peripheral membrane protein {ECO:0000255|HAMAP-Rule:MF_01382}; Cytoplasmic side {ECO:0000255|HAMAP-Rule:MF_01382}. Cytoplasm {ECO:0000255|HAMAP-Rule:MF_01382}. Note=Distribution is 50-50. {ECO:0000255|HAMAP-Rule:MF_01382}.														CHAIN 1..868; /note="Protein translocase subunit SecA"; /id="PRO_0000321039"	15024419	2022-12-14	SecA family
SECA_WOLPM	Q73HK8	reviewed	SECA_WOLPM	Protein translocase subunit SecA (EC 7.4.2.8)	secA WD_0549	Wolbachia pipientis wMel	868	UP000008215: Chromosome	163164		BINDING 87; /ligand="ATP"; /ligand_id="ChEBI:CHEBI:30616"; /evidence="ECO:0000255|HAMAP-Rule:MF_01382"; BINDING 105..109; /ligand="ATP"; /ligand_id="ChEBI:CHEBI:30616"; /evidence="ECO:0000255|HAMAP-Rule:MF_01382"; BINDING 500; /ligand="ATP"; /ligand_id="ChEBI:CHEBI:30616"; /evidence="ECO:0000255|HAMAP-Rule:MF_01382"; BINDING 849; /ligand="Zn(2+)"; /ligand_id="ChEBI:CHEBI:29105"; /evidence="ECO:00…	CATALYTIC ACTIVITY: Reaction=ATP + H2O + cellular proteinSide 1 = ADP + phosphate + cellular proteinSide 2.; EC=7.4.2.8; Evidence={ECO:0000255|HAMAP-Rule:MF_01382};	COFACTOR: Name=Zn(2+); Xref=ChEBI:CHEBI:29105; Evidence={ECO:0000255|HAMAP-Rule:MF_01382}; Note=May bind 1 zinc ion per subunit. {ECO:0000255|HAMAP-Rule:MF_01382};		SUBUNIT: Monomer and homodimer. Part of the essential Sec protein translocation apparatus which comprises SecA, SecYEG and auxiliary proteins SecDF-YajC and YidC. {ECO:0000255|HAMAP-Rule:MF_01382}.				intracellular protein transmembrane transport [GO:0065002]; protein import [GO:0017038]; protein targeting [GO:0006605]	cytoplasm [GO:0005737]; plasma membrane [GO:0005886]	cytoplasm [GO:0005737]; plasma membrane [GO:0005886]; ATP binding [GO:0005524]; metal ion binding [GO:0046872]; protein-exporting ATPase activity [GO:0008564]; intracellular protein transmembrane transport [GO:0065002]; protein import [GO:0017038]; protein targeting [GO:0006605]	ATP binding [GO:0005524]; metal ion binding [GO:0046872]; protein-exporting ATPase activity [GO:0008564]	GO:0005524; GO:0005737; GO:0005886; GO:0006605; GO:0008564; GO:0017038; GO:0046872; GO:0065002				SUBCELLULAR LOCATION: Cell membrane {ECO:0000255|HAMAP-Rule:MF_01382}; Peripheral membrane protein {ECO:0000255|HAMAP-Rule:MF_01382}; Cytoplasmic side {ECO:0000255|HAMAP-Rule:MF_01382}. Cytoplasm {ECO:0000255|HAMAP-Rule:MF_01382}. Note=Distribution is 50-50. {ECO:0000255|HAMAP-Rule:MF_01382}.														CHAIN 1..868; /note="Protein translocase subunit SecA"; /id="PRO_0000321039"	15024419	2022-12-14	SecA family
Q73IK0	Q73IK0	unreviewed	Q73IK0_WOLPM	NADH-quinone oxidoreductase (EC 7.1.1.-)	nuoG WD_0160	Wolbachia pipientis wMel	682	UP000008215: Chromosome	163164			CATALYTIC ACTIVITY: Reaction=a quinone + 5 H(+)(in) + NADH = a quinol + 4 H(+)(out) + NAD(+); Xref=Rhea:RHEA:57888, ChEBI:CHEBI:15378, ChEBI:CHEBI:24646, ChEBI:CHEBI:57540, ChEBI:CHEBI:57945, ChEBI:CHEBI:132124; Evidence={ECO:0000256|ARBA:ARBA00000100, ECO:0000256|RuleBase:RU003525};	COFACTOR: Name=[2Fe-2S] cluster; Xref=ChEBI:CHEBI:190135; Evidence={ECO:0000256|RuleBase:RU003525}; Note=Binds 1 [2Fe-2S] cluster per subunit. {ECO:0000256|RuleBase:RU003525}; COFACTOR: Name=[4Fe-4S] cluster; Xref=ChEBI:CHEBI:49883; Evidence={ECO:0000256|ARBA:ARBA00001966, ECO:0000256|RuleBase:RU003525};						ATP synthesis coupled electron transport [GO:0042773]	membrane [GO:0016020]	membrane [GO:0016020]; 2 iron, 2 sulfur cluster binding [GO:0051537]; 4 iron, 4 sulfur cluster binding [GO:0051539]; metal ion binding [GO:0046872]; NADH dehydrogenase (ubiquinone) activity [GO:0008137]; quinone binding [GO:0048038]; ATP synthesis coupled electron transport [GO:0042773]	2 iron, 2 sulfur cluster binding [GO:0051537]; 4 iron, 4 sulfur cluster binding [GO:0051539]; metal ion binding [GO:0046872]; NADH dehydrogenase (ubiquinone) activity [GO:0008137]; quinone binding [GO:0048038]	GO:0008137; GO:0016020; GO:0042773; GO:0046872; GO:0048038; GO:0051537; GO:0051539																			15024419	2022-12-14	Complex I 75 kDa subunit family
Q73IK0_WOLPM	Q73IK0	unreviewed	Q73IK0_WOLPM	NADH-quinone oxidoreductase (EC 7.1.1.-)	nuoG WD_0160	Wolbachia pipientis wMel	682	UP000008215: Chromosome	163164			CATALYTIC ACTIVITY: Reaction=a quinone + 5 H(+)(in) + NADH = a quinol + 4 H(+)(out) + NAD(+); Xref=Rhea:RHEA:57888, ChEBI:CHEBI:15378, ChEBI:CHEBI:24646, ChEBI:CHEBI:57540, ChEBI:CHEBI:57945, ChEBI:CHEBI:132124; Evidence={ECO:0000256|ARBA:ARBA00000100, ECO:0000256|RuleBase:RU003525};	COFACTOR: Name=[2Fe-2S] cluster; Xref=ChEBI:CHEBI:190135; Evidence={ECO:0000256|RuleBase:RU003525}; Note=Binds 1 [2Fe-2S] cluster per subunit. {ECO:0000256|RuleBase:RU003525}; COFACTOR: Name=[4Fe-4S] cluster; Xref=ChEBI:CHEBI:49883; Evidence={ECO:0000256|ARBA:ARBA00001966, ECO:0000256|RuleBase:RU003525};						ATP synthesis coupled electron transport [GO:0042773]	membrane [GO:0016020]	membrane [GO:0016020]; 2 iron, 2 sulfur cluster binding [GO:0051537]; 4 iron, 4 sulfur cluster binding [GO:0051539]; metal ion binding [GO:0046872]; NADH dehydrogenase (ubiquinone) activity [GO:0008137]; quinone binding [GO:0048038]; ATP synthesis coupled electron transport [GO:0042773]	2 iron, 2 sulfur cluster binding [GO:0051537]; 4 iron, 4 sulfur cluster binding [GO:0051539]; metal ion binding [GO:0046872]; NADH dehydrogenase (ubiquinone) activity [GO:0008137]; quinone binding [GO:0048038]	GO:0008137; GO:0016020; GO:0042773; GO:0046872; GO:0048038; GO:0051537; GO:0051539																			15024419	2022-12-14	Complex I 75 kDa subunit family
Q73GQ2	Q73GQ2	unreviewed	Q73GQ2_WOLPM	dihydrofolate reductase (EC 1.5.1.3)	folA WD_0884	Wolbachia pipientis wMel	159	UP000008215: Chromosome	163164										glycine biosynthetic process [GO:0006545]; tetrahydrofolate biosynthetic process [GO:0046654]		dihydrofolate reductase activity [GO:0004146]; NADP binding [GO:0050661]; glycine biosynthetic process [GO:0006545]; tetrahydrofolate biosynthetic process [GO:0046654]	dihydrofolate reductase activity [GO:0004146]; NADP binding [GO:0050661]	GO:0004146; GO:0006545; GO:0046654; GO:0050661																			15024419	2022-12-14	Dihydrofolate reductase family
Q73GQ2_WOLPM	Q73GQ2	unreviewed	Q73GQ2_WOLPM	dihydrofolate reductase (EC 1.5.1.3)	folA WD_0884	Wolbachia pipientis wMel	159	UP000008215: Chromosome	163164										glycine biosynthetic process [GO:0006545]; tetrahydrofolate biosynthetic process [GO:0046654]		dihydrofolate reductase activity [GO:0004146]; NADP binding [GO:0050661]; glycine biosynthetic process [GO:0006545]; tetrahydrofolate biosynthetic process [GO:0046654]	dihydrofolate reductase activity [GO:0004146]; NADP binding [GO:0050661]	GO:0004146; GO:0006545; GO:0046654; GO:0050661																			15024419	2022-12-14	Dihydrofolate reductase family
Q73HR3	Q73HR3	unreviewed	Q73HR3_WOLPM	M23/M37 peptidase domain protein	WD_0483	Wolbachia pipientis wMel	312	UP000008215: Chromosome	163164																						SIGNAL 1..17; /evidence="ECO:0000256|SAM:SignalP"										CHAIN 18..312; /evidence="ECO:0000256|SAM:SignalP"; /id="PRO_5004285876"	15024419	2022-12-14
Q73HR3_WOLPM	Q73HR3	unreviewed	Q73HR3_WOLPM	M23/M37 peptidase domain protein	WD_0483	Wolbachia pipientis wMel	312	UP000008215: Chromosome	163164																						SIGNAL 1..17; /evidence="ECO:0000256|SAM:SignalP"										CHAIN 18..312; /evidence="ECO:0000256|SAM:SignalP"; /id="PRO_5004285876"	15024419	2022-12-14
Q73HL2	Q73HL2	unreviewed	Q73HL2_WOLPM	Dihydrolipoyllysine-residue succinyltransferase component of 2-oxoglutarate dehydrogenase complex (EC 2.3.1.61) (2-oxoglutarate dehydrogenase complex component E2)	sucB WD_0544	Wolbachia pipientis wMel	390	UP000008215: Chromosome	163164			CATALYTIC ACTIVITY: Reaction=(R)-N(6)-dihydrolipoyl-L-lysyl-[2-oxoglutarate dehydrogenase complex component E2] + succinyl-CoA = (R)-N(6)-(S(8)-succinyldihydrolipoyl)-L-lysyl-[2-oxoglutarate dehydrogenase complex component E2] + CoA; Xref=Rhea:RHEA:15213, Rhea:RHEA-COMP:10581, Rhea:RHEA-COMP:10582, ChEBI:CHEBI:57287, ChEBI:CHEBI:57292, ChEBI:CHEBI:83100, ChEBI:CHEBI:83120; EC=2.3.1.61; Evidence={…	COFACTOR: Name=(R)-lipoate; Xref=ChEBI:CHEBI:83088; Evidence={ECO:0000256|RuleBase:RU361138}; Note=Binds 1 lipoyl cofactor covalently. {ECO:0000256|RuleBase:RU361138};						L-lysine catabolic process to acetyl-CoA via saccharopine [GO:0033512]; tricarboxylic acid cycle [GO:0006099]	oxoglutarate dehydrogenase complex [GO:0045252]	oxoglutarate dehydrogenase complex [GO:0045252]; dihydrolipoyllysine-residue succinyltransferase activity [GO:0004149]; L-lysine catabolic process to acetyl-CoA via saccharopine [GO:0033512]; tricarboxylic acid cycle [GO:0006099]	dihydrolipoyllysine-residue succinyltransferase activity [GO:0004149]	GO:0004149; GO:0006099; GO:0033512; GO:0045252																			15024419	2022-12-14	2-oxoacid dehydrogenase family
Q73HL2_WOLPM	Q73HL2	unreviewed	Q73HL2_WOLPM	Dihydrolipoyllysine-residue succinyltransferase component of 2-oxoglutarate dehydrogenase complex (EC 2.3.1.61) (2-oxoglutarate dehydrogenase complex component E2)	sucB WD_0544	Wolbachia pipientis wMel	390	UP000008215: Chromosome	163164			CATALYTIC ACTIVITY: Reaction=(R)-N(6)-dihydrolipoyl-L-lysyl-[2-oxoglutarate dehydrogenase complex component E2] + succinyl-CoA = (R)-N(6)-(S(8)-succinyldihydrolipoyl)-L-lysyl-[2-oxoglutarate dehydrogenase complex component E2] + CoA; Xref=Rhea:RHEA:15213, Rhea:RHEA-COMP:10581, Rhea:RHEA-COMP:10582, ChEBI:CHEBI:57287, ChEBI:CHEBI:57292, ChEBI:CHEBI:83100, ChEBI:CHEBI:83120; EC=2.3.1.61; Evidence={…	COFACTOR: Name=(R)-lipoate; Xref=ChEBI:CHEBI:83088; Evidence={ECO:0000256|RuleBase:RU361138}; Note=Binds 1 lipoyl cofactor covalently. {ECO:0000256|RuleBase:RU361138};						L-lysine catabolic process to acetyl-CoA via saccharopine [GO:0033512]; tricarboxylic acid cycle [GO:0006099]	oxoglutarate dehydrogenase complex [GO:0045252]	oxoglutarate dehydrogenase complex [GO:0045252]; dihydrolipoyllysine-residue succinyltransferase activity [GO:0004149]; L-lysine catabolic process to acetyl-CoA via saccharopine [GO:0033512]; tricarboxylic acid cycle [GO:0006099]	dihydrolipoyllysine-residue succinyltransferase activity [GO:0004149]	GO:0004149; GO:0006099; GO:0033512; GO:0045252																			15024419	2022-12-14	2-oxoacid dehydrogenase family
Q73HQ4	Q73HQ4	unreviewed	Q73HQ4_WOLPM	Fumarate hydratase class II (Fumarase C) (EC 4.2.1.2) (Aerobic fumarase) (Iron-independent fumarase)	fumC WD_0492	Wolbachia pipientis wMel	464	UP000008215: Chromosome	163164	ACT_SITE 189; /note="Proton donor/acceptor"; /evidence="ECO:0000256|HAMAP-Rule:MF_00743"; ACT_SITE 319; /evidence="ECO:0000256|HAMAP-Rule:MF_00743"	BINDING 99..101; /ligand="substrate"; /evidence="ECO:0000256|HAMAP-Rule:MF_00743"; BINDING 130..133; /ligand="substrate"; /note="in site B"; /evidence="ECO:0000256|HAMAP-Rule:MF_00743"; BINDING 140..142; /ligand="substrate"; /evidence="ECO:0000256|HAMAP-Rule:MF_00743"; BINDING 188; /ligand="substrate"; /evidence="ECO:0000256|HAMAP-Rule:MF_00743"; BINDING 320; /ligand="substrate"; /evidence="ECO:0…	CATALYTIC ACTIVITY: Reaction=(S)-malate = fumarate + H2O; Xref=Rhea:RHEA:12460, ChEBI:CHEBI:15377, ChEBI:CHEBI:15589, ChEBI:CHEBI:29806; EC=4.2.1.2; Evidence={ECO:0000256|HAMAP-Rule:MF_00743};			SUBUNIT: Homotetramer. {ECO:0000256|HAMAP-Rule:MF_00743}.				fumarate metabolic process [GO:0006106]; tricarboxylic acid cycle [GO:0006099]	tricarboxylic acid cycle enzyme complex [GO:0045239]	tricarboxylic acid cycle enzyme complex [GO:0045239]; fumarate hydratase activity [GO:0004333]; fumarate metabolic process [GO:0006106]; tricarboxylic acid cycle [GO:0006099]	fumarate hydratase activity [GO:0004333]	GO:0004333; GO:0006099; GO:0006106; GO:0045239				SUBCELLULAR LOCATION: Cytoplasm {ECO:0000256|HAMAP-Rule:MF_00743}.															15024419	2022-12-14	Class-II fumarase/aspartase family, Fumarase subfamily
Q73HQ4_WOLPM	Q73HQ4	unreviewed	Q73HQ4_WOLPM	Fumarate hydratase class II (Fumarase C) (EC 4.2.1.2) (Aerobic fumarase) (Iron-independent fumarase)	fumC WD_0492	Wolbachia pipientis wMel	464	UP000008215: Chromosome	163164	ACT_SITE 189; /note="Proton donor/acceptor"; /evidence="ECO:0000256|HAMAP-Rule:MF_00743"; ACT_SITE 319; /evidence="ECO:0000256|HAMAP-Rule:MF_00743"	BINDING 99..101; /ligand="substrate"; /evidence="ECO:0000256|HAMAP-Rule:MF_00743"; BINDING 130..133; /ligand="substrate"; /note="in site B"; /evidence="ECO:0000256|HAMAP-Rule:MF_00743"; BINDING 140..142; /ligand="substrate"; /evidence="ECO:0000256|HAMAP-Rule:MF_00743"; BINDING 188; /ligand="substrate"; /evidence="ECO:0000256|HAMAP-Rule:MF_00743"; BINDING 320; /ligand="substrate"; /evidence="ECO:0…	CATALYTIC ACTIVITY: Reaction=(S)-malate = fumarate + H2O; Xref=Rhea:RHEA:12460, ChEBI:CHEBI:15377, ChEBI:CHEBI:15589, ChEBI:CHEBI:29806; EC=4.2.1.2; Evidence={ECO:0000256|HAMAP-Rule:MF_00743};			SUBUNIT: Homotetramer. {ECO:0000256|HAMAP-Rule:MF_00743}.				fumarate metabolic process [GO:0006106]; tricarboxylic acid cycle [GO:0006099]	tricarboxylic acid cycle enzyme complex [GO:0045239]	tricarboxylic acid cycle enzyme complex [GO:0045239]; fumarate hydratase activity [GO:0004333]; fumarate metabolic process [GO:0006106]; tricarboxylic acid cycle [GO:0006099]	fumarate hydratase activity [GO:0004333]	GO:0004333; GO:0006099; GO:0006106; GO:0045239				SUBCELLULAR LOCATION: Cytoplasm {ECO:0000256|HAMAP-Rule:MF_00743}.															15024419	2022-12-14	Class-II fumarase/aspartase family, Fumarase subfamily
Q73GE5	Q73GE5	unreviewed	Q73GE5_WOLPM	AsmA_2 domain-containing protein	WD_1011	Wolbachia pipientis wMel	847	UP000008215: Chromosome	163164																																	15024419	2022-12-14
Q73GE5_WOLPM	Q73GE5	unreviewed	Q73GE5_WOLPM	AsmA_2 domain-containing protein	WD_1011	Wolbachia pipientis wMel	847	UP000008215: Chromosome	163164																																	15024419	2022-12-14
Q73FT6	Q73FT6	unreviewed	Q73FT6_WOLPM	ATP-dependent Clp protease, ATP-binding subunit ClpA	clpA WD_1237	Wolbachia pipientis wMel	768	UP000008215: Chromosome	163164										proteolysis [GO:0006508]		ATP binding [GO:0005524]; ATP hydrolysis activity [GO:0016887]; peptidase activity [GO:0008233]; proteolysis [GO:0006508]	ATP binding [GO:0005524]; ATP hydrolysis activity [GO:0016887]; peptidase activity [GO:0008233]	GO:0005524; GO:0006508; GO:0008233; GO:0016887																			15024419	2022-12-14	ClpA/ClpB family
Q73FT6_WOLPM	Q73FT6	unreviewed	Q73FT6_WOLPM	ATP-dependent Clp protease, ATP-binding subunit ClpA	clpA WD_1237	Wolbachia pipientis wMel	768	UP000008215: Chromosome	163164										proteolysis [GO:0006508]		ATP binding [GO:0005524]; ATP hydrolysis activity [GO:0016887]; peptidase activity [GO:0008233]; proteolysis [GO:0006508]	ATP binding [GO:0005524]; ATP hydrolysis activity [GO:0016887]; peptidase activity [GO:0008233]	GO:0005524; GO:0006508; GO:0008233; GO:0016887																			15024419	2022-12-14	ClpA/ClpB family
Q73GU2	Q73GU2	unreviewed	Q73GU2_WOLPM	Glycerophosphoryl diester phosphodiesterase	WD_0838	Wolbachia pipientis wMel	819	UP000008215: Chromosome	163164																																	15024419	2022-12-14
Q73GU2_WOLPM	Q73GU2	unreviewed	Q73GU2_WOLPM	Glycerophosphoryl diester phosphodiesterase	WD_0838	Wolbachia pipientis wMel	819	UP000008215: Chromosome	163164																																	15024419	2022-12-14
Q73I61	Q73I61	unreviewed	Q73I61_WOLPM	Lon protease (EC 3.4.21.53) (ATP-dependent protease La)	lon WD_0317	Wolbachia pipientis wMel	817	UP000008215: Chromosome	163164	ACT_SITE 690; /evidence="ECO:0000256|HAMAP-Rule:MF_01973, ECO:0000256|PIRSR:PIRSR001174-1"; ACT_SITE 733; /evidence="ECO:0000256|HAMAP-Rule:MF_01973, ECO:0000256|PIRSR:PIRSR001174-1"	BINDING 368..375; /ligand="ATP"; /ligand_id="ChEBI:CHEBI:30616"; /evidence="ECO:0000256|HAMAP-Rule:MF_01973, ECO:0000256|PIRSR:PIRSR001174-2"	CATALYTIC ACTIVITY: Reaction=Hydrolysis of proteins in presence of ATP.; EC=3.4.21.53; Evidence={ECO:0000256|HAMAP-Rule:MF_01973, ECO:0000256|PIRNR:PIRNR001174, ECO:0000256|PROSITE-ProRule:PRU01122};			SUBUNIT: Homohexamer. Organized in a ring with a central cavity. {ECO:0000256|HAMAP-Rule:MF_01973, ECO:0000256|PIRNR:PIRNR001174}.			INDUCTION: By heat shock. {ECO:0000256|HAMAP-Rule:MF_01973}.	cellular response to heat [GO:0034605]; protein quality control for misfolded or incompletely synthesized proteins [GO:0006515]	cytoplasm [GO:0005737]	cytoplasm [GO:0005737]; ATP binding [GO:0005524]; ATP hydrolysis activity [GO:0016887]; ATP-dependent peptidase activity [GO:0004176]; sequence-specific DNA binding [GO:0043565]; serine-type endopeptidase activity [GO:0004252]; cellular response to heat [GO:0034605]; protein quality control for misfolded or incompletely synthesized proteins [GO:0006515]	ATP binding [GO:0005524]; ATP hydrolysis activity [GO:0016887]; ATP-dependent peptidase activity [GO:0004176]; sequence-specific DNA binding [GO:0043565]; serine-type endopeptidase activity [GO:0004252]	GO:0004176; GO:0004252; GO:0005524; GO:0005737; GO:0006515; GO:0016887; GO:0034605; GO:0043565				SUBCELLULAR LOCATION: Cytoplasm {ECO:0000256|ARBA:ARBA00004496, ECO:0000256|HAMAP-Rule:MF_01973, ECO:0000256|PIRNR:PIRNR001174}.															15024419	2022-12-14	Peptidase S16 family
Q73I61_WOLPM	Q73I61	unreviewed	Q73I61_WOLPM	Lon protease (EC 3.4.21.53) (ATP-dependent protease La)	lon WD_0317	Wolbachia pipientis wMel	817	UP000008215: Chromosome	163164	ACT_SITE 690; /evidence="ECO:0000256|HAMAP-Rule:MF_01973, ECO:0000256|PIRSR:PIRSR001174-1"; ACT_SITE 733; /evidence="ECO:0000256|HAMAP-Rule:MF_01973, ECO:0000256|PIRSR:PIRSR001174-1"	BINDING 368..375; /ligand="ATP"; /ligand_id="ChEBI:CHEBI:30616"; /evidence="ECO:0000256|HAMAP-Rule:MF_01973, ECO:0000256|PIRSR:PIRSR001174-2"	CATALYTIC ACTIVITY: Reaction=Hydrolysis of proteins in presence of ATP.; EC=3.4.21.53; Evidence={ECO:0000256|HAMAP-Rule:MF_01973, ECO:0000256|PIRNR:PIRNR001174, ECO:0000256|PROSITE-ProRule:PRU01122};			SUBUNIT: Homohexamer. Organized in a ring with a central cavity. {ECO:0000256|HAMAP-Rule:MF_01973, ECO:0000256|PIRNR:PIRNR001174}.			INDUCTION: By heat shock. {ECO:0000256|HAMAP-Rule:MF_01973}.	cellular response to heat [GO:0034605]; protein quality control for misfolded or incompletely synthesized proteins [GO:0006515]	cytoplasm [GO:0005737]	cytoplasm [GO:0005737]; ATP binding [GO:0005524]; ATP hydrolysis activity [GO:0016887]; ATP-dependent peptidase activity [GO:0004176]; sequence-specific DNA binding [GO:0043565]; serine-type endopeptidase activity [GO:0004252]; cellular response to heat [GO:0034605]; protein quality control for misfolded or incompletely synthesized proteins [GO:0006515]	ATP binding [GO:0005524]; ATP hydrolysis activity [GO:0016887]; ATP-dependent peptidase activity [GO:0004176]; sequence-specific DNA binding [GO:0043565]; serine-type endopeptidase activity [GO:0004252]	GO:0004176; GO:0004252; GO:0005524; GO:0005737; GO:0006515; GO:0016887; GO:0034605; GO:0043565				SUBCELLULAR LOCATION: Cytoplasm {ECO:0000256|ARBA:ARBA00004496, ECO:0000256|HAMAP-Rule:MF_01973, ECO:0000256|PIRNR:PIRNR001174}.															15024419	2022-12-14	Peptidase S16 family
Q73G30	Q73G30	unreviewed	Q73G30_WOLPM	Rpn family recombination-promoting nuclease/putative transposase	WD_1137	Wolbachia pipientis wMel	256	UP000008215: Chromosome	163164																																	15024419	2022-12-14
Q73G30_WOLPM	Q73G30	unreviewed	Q73G30_WOLPM	Rpn family recombination-promoting nuclease/putative transposase	WD_1137	Wolbachia pipientis wMel	256	UP000008215: Chromosome	163164																																	15024419	2022-12-14
Q73GF9	Q73GF9	unreviewed	Q73GF9_WOLPM	Rpn family recombination-promoting nuclease/putative transposase	WD_0996	Wolbachia pipientis wMel	266	UP000008215: Chromosome	163164																																	15024419	2022-12-14
Q73GF9_WOLPM	Q73GF9	unreviewed	Q73GF9_WOLPM	Rpn family recombination-promoting nuclease/putative transposase	WD_0996	Wolbachia pipientis wMel	266	UP000008215: Chromosome	163164																																	15024419	2022-12-14
Q73II3	Q73II3	unreviewed	Q73II3_WOLPM	Conserved domain protein	WD_0180	Wolbachia pipientis wMel	136	UP000008215: Chromosome	163164																																	15024419	2022-12-14
Q73II3_WOLPM	Q73II3	unreviewed	Q73II3_WOLPM	Conserved domain protein	WD_0180	Wolbachia pipientis wMel	136	UP000008215: Chromosome	163164																																	15024419	2022-12-14
Q73IV2	Q73IV2	unreviewed	Q73IV2_WOLPM	Transposase/invertase (TIGR01784 family)	WD_0042	Wolbachia pipientis wMel	136	UP000008215: Chromosome	163164																																	15024419	2022-12-14
Q73IV2_WOLPM	Q73IV2	unreviewed	Q73IV2_WOLPM	Transposase/invertase (TIGR01784 family)	WD_0042	Wolbachia pipientis wMel	136	UP000008215: Chromosome	163164																																	15024419	2022-12-14
Q73FZ3	Q73FZ3	unreviewed	Q73FZ3_WOLPM	Uncharacterized protein	WD_1178	Wolbachia pipientis wMel	274	UP000008215: Chromosome	163164																																	15024419	2022-12-14
Q73FZ3_WOLPM	Q73FZ3	unreviewed	Q73FZ3_WOLPM	Uncharacterized protein	WD_1178	Wolbachia pipientis wMel	274	UP000008215: Chromosome	163164																																	15024419	2022-12-14
Q73FS0	Q73FS0	unreviewed	Q73FS0_WOLPM	ATP-dependent zinc metalloprotease FtsH (EC 3.4.24.-)	ftsH WD_1253	Wolbachia pipientis wMel	613	UP000008215: Chromosome	163164	ACT_SITE 417; /evidence="ECO:0000256|HAMAP-Rule:MF_01458"	BINDING 194..201; /ligand="ATP"; /ligand_id="ChEBI:CHEBI:30616"; /evidence="ECO:0000256|HAMAP-Rule:MF_01458"; BINDING 416; /ligand="Zn(2+)"; /ligand_id="ChEBI:CHEBI:29105"; /ligand_note="catalytic"; /evidence="ECO:0000256|HAMAP-Rule:MF_01458"; BINDING 420; /ligand="Zn(2+)"; /ligand_id="ChEBI:CHEBI:29105"; /ligand_note="catalytic"; /evidence="ECO:0000256|HAMAP-Rule:MF_01458"; BINDING 494; /ligand=…		COFACTOR: Name=Zn(2+); Xref=ChEBI:CHEBI:29105; Evidence={ECO:0000256|HAMAP-Rule:MF_01458}; Note=Binds 1 zinc ion per subunit. {ECO:0000256|HAMAP-Rule:MF_01458};		SUBUNIT: Homohexamer. {ECO:0000256|HAMAP-Rule:MF_01458}.				cell division [GO:0051301]; protein catabolic process [GO:0030163]; proteolysis [GO:0006508]	plasma membrane [GO:0005886]	plasma membrane [GO:0005886]; ATP binding [GO:0005524]; ATP hydrolysis activity [GO:0016887]; ATP-dependent peptidase activity [GO:0004176]; metalloendopeptidase activity [GO:0004222]; zinc ion binding [GO:0008270]; cell division [GO:0051301]; protein catabolic process [GO:0030163]; proteolysis [GO:0006508]	ATP binding [GO:0005524]; ATP hydrolysis activity [GO:0016887]; ATP-dependent peptidase activity [GO:0004176]; metalloendopeptidase activity [GO:0004222]; zinc ion binding [GO:0008270]	GO:0004176; GO:0004222; GO:0005524; GO:0005886; GO:0006508; GO:0008270; GO:0016887; GO:0030163; GO:0051301					TRANSMEM 7..26; /note="Helical"; /evidence="ECO:0000256|HAMAP-Rule:MF_01458"; TRANSMEM 102..124; /note="Helical"; /evidence="ECO:0000256|HAMAP-Rule:MF_01458"														15024419	2022-12-14	AAA ATPase family; Peptidase M41 family; AAA ATPase family
Q73FS0_WOLPM	Q73FS0	unreviewed	Q73FS0_WOLPM	ATP-dependent zinc metalloprotease FtsH (EC 3.4.24.-)	ftsH WD_1253	Wolbachia pipientis wMel	613	UP000008215: Chromosome	163164	ACT_SITE 417; /evidence="ECO:0000256|HAMAP-Rule:MF_01458"	BINDING 194..201; /ligand="ATP"; /ligand_id="ChEBI:CHEBI:30616"; /evidence="ECO:0000256|HAMAP-Rule:MF_01458"; BINDING 416; /ligand="Zn(2+)"; /ligand_id="ChEBI:CHEBI:29105"; /ligand_note="catalytic"; /evidence="ECO:0000256|HAMAP-Rule:MF_01458"; BINDING 420; /ligand="Zn(2+)"; /ligand_id="ChEBI:CHEBI:29105"; /ligand_note="catalytic"; /evidence="ECO:0000256|HAMAP-Rule:MF_01458"; BINDING 494; /ligand=…		COFACTOR: Name=Zn(2+); Xref=ChEBI:CHEBI:29105; Evidence={ECO:0000256|HAMAP-Rule:MF_01458}; Note=Binds 1 zinc ion per subunit. {ECO:0000256|HAMAP-Rule:MF_01458};		SUBUNIT: Homohexamer. {ECO:0000256|HAMAP-Rule:MF_01458}.				cell division [GO:0051301]; protein catabolic process [GO:0030163]; proteolysis [GO:0006508]	plasma membrane [GO:0005886]	plasma membrane [GO:0005886]; ATP binding [GO:0005524]; ATP hydrolysis activity [GO:0016887]; ATP-dependent peptidase activity [GO:0004176]; metalloendopeptidase activity [GO:0004222]; zinc ion binding [GO:0008270]; cell division [GO:0051301]; protein catabolic process [GO:0030163]; proteolysis [GO:0006508]	ATP binding [GO:0005524]; ATP hydrolysis activity [GO:0016887]; ATP-dependent peptidase activity [GO:0004176]; metalloendopeptidase activity [GO:0004222]; zinc ion binding [GO:0008270]	GO:0004176; GO:0004222; GO:0005524; GO:0005886; GO:0006508; GO:0008270; GO:0016887; GO:0030163; GO:0051301					TRANSMEM 7..26; /note="Helical"; /evidence="ECO:0000256|HAMAP-Rule:MF_01458"; TRANSMEM 102..124; /note="Helical"; /evidence="ECO:0000256|HAMAP-Rule:MF_01458"														15024419	2022-12-14	AAA ATPase family; Peptidase M41 family; AAA ATPase family
Q73IT1	Q73IT1	unreviewed	Q73IT1_WOLPM	Outer membrane protein TolC, putative	WD_0068	Wolbachia pipientis wMel	407	UP000008215: Chromosome	163164												efflux transmembrane transporter activity [GO:0015562]	efflux transmembrane transporter activity [GO:0015562]	GO:0015562								SIGNAL 1..19; /evidence="ECO:0000256|SAM:SignalP"										CHAIN 20..407; /evidence="ECO:0000256|SAM:SignalP"; /id="PRO_5004284878"	15024419	2022-12-14	Outer membrane factor (OMF) (TC 1.B.17) family
Q73IT1_WOLPM	Q73IT1	unreviewed	Q73IT1_WOLPM	Outer membrane protein TolC, putative	WD_0068	Wolbachia pipientis wMel	407	UP000008215: Chromosome	163164												efflux transmembrane transporter activity [GO:0015562]	efflux transmembrane transporter activity [GO:0015562]	GO:0015562								SIGNAL 1..19; /evidence="ECO:0000256|SAM:SignalP"										CHAIN 20..407; /evidence="ECO:0000256|SAM:SignalP"; /id="PRO_5004284878"	15024419	2022-12-14	Outer membrane factor (OMF) (TC 1.B.17) family
Q73I01	Q73I01	unreviewed	Q73I01_WOLPM	Ankyrin repeat domain protein	WD_0385	Wolbachia pipientis wMel	542	UP000008215: Chromosome	163164											membrane [GO:0016020]	membrane [GO:0016020]		GO:0016020					TRANSMEM 479..505; /note="Helical"; /evidence="ECO:0000256|SAM:Phobius"														15024419	2022-12-14
Q73I01_WOLPM	Q73I01	unreviewed	Q73I01_WOLPM	Ankyrin repeat domain protein	WD_0385	Wolbachia pipientis wMel	542	UP000008215: Chromosome	163164											membrane [GO:0016020]	membrane [GO:0016020]		GO:0016020					TRANSMEM 479..505; /note="Helical"; /evidence="ECO:0000256|SAM:Phobius"														15024419	2022-12-14
Q73HD6	Q73HD6	unreviewed	Q73HD6_WOLPM	PH domain-containing protein	WD_0630	Wolbachia pipientis wMel	793	UP000008215: Chromosome	163164											membrane [GO:0016020]	membrane [GO:0016020]		GO:0016020					TRANSMEM 744..764; /note="Helical"; /evidence="ECO:0000256|SAM:Phobius"														15024419	2022-12-14
Q73HD6_WOLPM	Q73HD6	unreviewed	Q73HD6_WOLPM	PH domain-containing protein	WD_0630	Wolbachia pipientis wMel	793	UP000008215: Chromosome	163164											membrane [GO:0016020]	membrane [GO:0016020]		GO:0016020					TRANSMEM 744..764; /note="Helical"; /evidence="ECO:0000256|SAM:Phobius"														15024419	2022-12-14
Q73IT4	Q73IT4	unreviewed	Q73IT4_WOLPM	DNA-binding protein, HU family	WD_0065	Wolbachia pipientis wMel	103	UP000008215: Chromosome	163164												DNA binding [GO:0003677]; structural constituent of chromatin [GO:0030527]	DNA binding [GO:0003677]; structural constituent of chromatin [GO:0030527]	GO:0003677; GO:0030527																			15024419	2022-12-14	Bacterial histone-like protein family
Q73IT4_WOLPM	Q73IT4	unreviewed	Q73IT4_WOLPM	DNA-binding protein, HU family	WD_0065	Wolbachia pipientis wMel	103	UP000008215: Chromosome	163164												DNA binding [GO:0003677]; structural constituent of chromatin [GO:0030527]	DNA binding [GO:0003677]; structural constituent of chromatin [GO:0030527]	GO:0003677; GO:0030527																			15024419	2022-12-14	Bacterial histone-like protein family
Q73I76	Q73I76	unreviewed	Q73I76_WOLPM	Cytochrome c oxidase subunit 1 (EC 7.1.1.9)	coxA WD_0301	Wolbachia pipientis wMel	516	UP000008215: Chromosome	163164			CATALYTIC ACTIVITY: Reaction=4 Fe(II)-[cytochrome c] + 8 H(+)(in) + O2 = 4 Fe(III)-[cytochrome c] + 4 H(+)(out) + 2 H2O; Xref=Rhea:RHEA:11436, Rhea:RHEA-COMP:10350, Rhea:RHEA-COMP:14399, ChEBI:CHEBI:15377, ChEBI:CHEBI:15378, ChEBI:CHEBI:15379, ChEBI:CHEBI:29033, ChEBI:CHEBI:29034; EC=7.1.1.9; Evidence={ECO:0000256|ARBA:ARBA00029368, ECO:0000256|RuleBase:RU363061};							electron transport coupled proton transport [GO:0015990]; oxidative phosphorylation [GO:0006119]	plasma membrane [GO:0005886]; respiratory chain complex IV [GO:0045277]	plasma membrane [GO:0005886]; respiratory chain complex IV [GO:0045277]; cytochrome-c oxidase activity [GO:0004129]; heme binding [GO:0020037]; metal ion binding [GO:0046872]; electron transport coupled proton transport [GO:0015990]; oxidative phosphorylation [GO:0006119]	cytochrome-c oxidase activity [GO:0004129]; heme binding [GO:0020037]; metal ion binding [GO:0046872]	GO:0004129; GO:0005886; GO:0006119; GO:0015990; GO:0020037; GO:0045277; GO:0046872				SUBCELLULAR LOCATION: Cell membrane {ECO:0000256|RuleBase:RU363061}; Multi-pass membrane protein {ECO:0000256|RuleBase:RU363061}. Membrane {ECO:0000256|ARBA:ARBA00004141}; Multi-pass membrane protein {ECO:0000256|ARBA:ARBA00004141}.	TRANSMEM 21..42; /note="Helical"; /evidence="ECO:0000256|RuleBase:RU363061"; TRANSMEM 62..84; /note="Helical"; /evidence="ECO:0000256|RuleBase:RU363061"; TRANSMEM 105..124; /note="Helical"; /evidence="ECO:0000256|RuleBase:RU363061"; TRANSMEM 150..176; /note="Helical"; /evidence="ECO:0000256|RuleBase:RU363061"; TRANSMEM 188..215; /note="Helical"; /evidence="ECO:0000256|RuleBase:RU363061"; TRANSMEM…														15024419	2022-12-14	Heme-copper respiratory oxidase family
Q73I76_WOLPM	Q73I76	unreviewed	Q73I76_WOLPM	Cytochrome c oxidase subunit 1 (EC 7.1.1.9)	coxA WD_0301	Wolbachia pipientis wMel	516	UP000008215: Chromosome	163164			CATALYTIC ACTIVITY: Reaction=4 Fe(II)-[cytochrome c] + 8 H(+)(in) + O2 = 4 Fe(III)-[cytochrome c] + 4 H(+)(out) + 2 H2O; Xref=Rhea:RHEA:11436, Rhea:RHEA-COMP:10350, Rhea:RHEA-COMP:14399, ChEBI:CHEBI:15377, ChEBI:CHEBI:15378, ChEBI:CHEBI:15379, ChEBI:CHEBI:29033, ChEBI:CHEBI:29034; EC=7.1.1.9; Evidence={ECO:0000256|ARBA:ARBA00029368, ECO:0000256|RuleBase:RU363061};							electron transport coupled proton transport [GO:0015990]; oxidative phosphorylation [GO:0006119]	plasma membrane [GO:0005886]; respiratory chain complex IV [GO:0045277]	plasma membrane [GO:0005886]; respiratory chain complex IV [GO:0045277]; cytochrome-c oxidase activity [GO:0004129]; heme binding [GO:0020037]; metal ion binding [GO:0046872]; electron transport coupled proton transport [GO:0015990]; oxidative phosphorylation [GO:0006119]	cytochrome-c oxidase activity [GO:0004129]; heme binding [GO:0020037]; metal ion binding [GO:0046872]	GO:0004129; GO:0005886; GO:0006119; GO:0015990; GO:0020037; GO:0045277; GO:0046872				SUBCELLULAR LOCATION: Cell membrane {ECO:0000256|RuleBase:RU363061}; Multi-pass membrane protein {ECO:0000256|RuleBase:RU363061}. Membrane {ECO:0000256|ARBA:ARBA00004141}; Multi-pass membrane protein {ECO:0000256|ARBA:ARBA00004141}.	TRANSMEM 21..42; /note="Helical"; /evidence="ECO:0000256|RuleBase:RU363061"; TRANSMEM 62..84; /note="Helical"; /evidence="ECO:0000256|RuleBase:RU363061"; TRANSMEM 105..124; /note="Helical"; /evidence="ECO:0000256|RuleBase:RU363061"; TRANSMEM 150..176; /note="Helical"; /evidence="ECO:0000256|RuleBase:RU363061"; TRANSMEM 188..215; /note="Helical"; /evidence="ECO:0000256|RuleBase:RU363061"; TRANSMEM…														15024419	2022-12-14	Heme-copper respiratory oxidase family
Q73H69	Q73H69	unreviewed	Q73H69_WOLPM	Peptidase_M48 domain-containing protein	WD_0702	Wolbachia pipientis wMel	245	UP000008215: Chromosome	163164												metallopeptidase activity [GO:0008237]	metallopeptidase activity [GO:0008237]	GO:0008237																			15024419	2022-12-14
Q73H69_WOLPM	Q73H69	unreviewed	Q73H69_WOLPM	Peptidase_M48 domain-containing protein	WD_0702	Wolbachia pipientis wMel	245	UP000008215: Chromosome	163164												metallopeptidase activity [GO:0008237]	metallopeptidase activity [GO:0008237]	GO:0008237																			15024419	2022-12-14
Q73FW2	Q73FW2	unreviewed	Q73FW2_WOLPM	30S ribosomal protein S21	rpsU WD_1211	Wolbachia pipientis wMel	66	UP000008215: Chromosome	163164										translation [GO:0006412]	ribonucleoprotein complex [GO:1990904]; ribosome [GO:0005840]	ribonucleoprotein complex [GO:1990904]; ribosome [GO:0005840]; structural constituent of ribosome [GO:0003735]; translation [GO:0006412]	structural constituent of ribosome [GO:0003735]	GO:0003735; GO:0005840; GO:0006412; GO:1990904																			15024419	2022-12-14	Bacterial ribosomal protein bS21 family
Q73FW2_WOLPM	Q73FW2	unreviewed	Q73FW2_WOLPM	30S ribosomal protein S21	rpsU WD_1211	Wolbachia pipientis wMel	66	UP000008215: Chromosome	163164										translation [GO:0006412]	ribonucleoprotein complex [GO:1990904]; ribosome [GO:0005840]	ribonucleoprotein complex [GO:1990904]; ribosome [GO:0005840]; structural constituent of ribosome [GO:0003735]; translation [GO:0006412]	structural constituent of ribosome [GO:0003735]	GO:0003735; GO:0005840; GO:0006412; GO:1990904																			15024419	2022-12-14	Bacterial ribosomal protein bS21 family
Q73GS5	Q73GS5	unreviewed	Q73GS5_WOLPM	Type IV secretion system protein VirB6	WD_0857	Wolbachia pipientis wMel	851	UP000008215: Chromosome	163164										protein secretion by the type IV secretion system [GO:0030255]	plasma membrane [GO:0005886]	plasma membrane [GO:0005886]; protein secretion by the type IV secretion system [GO:0030255]		GO:0005886; GO:0030255				SUBCELLULAR LOCATION: Cell membrane {ECO:0000256|ARBA:ARBA00004651}; Multi-pass membrane protein {ECO:0000256|ARBA:ARBA00004651}.	TRANSMEM 63..84; /note="Helical"; /evidence="ECO:0000256|SAM:Phobius"; TRANSMEM 89..109; /note="Helical"; /evidence="ECO:0000256|SAM:Phobius"; TRANSMEM 437..455; /note="Helical"; /evidence="ECO:0000256|SAM:Phobius"; TRANSMEM 576..605; /note="Helical"; /evidence="ECO:0000256|SAM:Phobius"; TRANSMEM 612..635; /note="Helical"; /evidence="ECO:0000256|SAM:Phobius"; TRANSMEM 655..675; /note="Helical"; /…														15024419	2022-12-14	TrbL/VirB6 family
Q73GS5_WOLPM	Q73GS5	unreviewed	Q73GS5_WOLPM	Type IV secretion system protein VirB6	WD_0857	Wolbachia pipientis wMel	851	UP000008215: Chromosome	163164										protein secretion by the type IV secretion system [GO:0030255]	plasma membrane [GO:0005886]	plasma membrane [GO:0005886]; protein secretion by the type IV secretion system [GO:0030255]		GO:0005886; GO:0030255				SUBCELLULAR LOCATION: Cell membrane {ECO:0000256|ARBA:ARBA00004651}; Multi-pass membrane protein {ECO:0000256|ARBA:ARBA00004651}.	TRANSMEM 63..84; /note="Helical"; /evidence="ECO:0000256|SAM:Phobius"; TRANSMEM 89..109; /note="Helical"; /evidence="ECO:0000256|SAM:Phobius"; TRANSMEM 437..455; /note="Helical"; /evidence="ECO:0000256|SAM:Phobius"; TRANSMEM 576..605; /note="Helical"; /evidence="ECO:0000256|SAM:Phobius"; TRANSMEM 612..635; /note="Helical"; /evidence="ECO:0000256|SAM:Phobius"; TRANSMEM 655..675; /note="Helical"; /…														15024419	2022-12-14	TrbL/VirB6 family
Q73IQ2	Q73IQ2	unreviewed	Q73IQ2_WOLPM	Bifunctional protein PutA [Includes: Proline dehydrogenase (EC 1.5.5.2) (Proline oxidase); Delta-1-pyrroline-5-carboxylate dehydrogenase (P5C dehydrogenase) (EC 1.2.1.88) (L-glutamate gamma-semialdehyde dehydrogenase)]	putA WD_0103	Wolbachia pipientis wMel	1046	UP000008215: Chromosome	163164	ACT_SITE 800; /evidence="ECO:0000256|PIRSR:PIRSR000197-1, ECO:0000256|PROSITE-ProRule:PRU10007"; ACT_SITE 834; /evidence="ECO:0000256|PIRSR:PIRSR000197-1, ECO:0000256|PROSITE-ProRule:PRU10008"		CATALYTIC ACTIVITY: Reaction=H2O + L-glutamate 5-semialdehyde + NAD(+) = 2 H(+) + L-glutamate + NADH; Xref=Rhea:RHEA:30235, ChEBI:CHEBI:15377, ChEBI:CHEBI:15378, ChEBI:CHEBI:29985, ChEBI:CHEBI:57540, ChEBI:CHEBI:57945, ChEBI:CHEBI:58066; EC=1.2.1.88; Evidence={ECO:0000256|PIRNR:PIRNR000197}; CATALYTIC ACTIVITY: Reaction=a quinone + L-proline = (S)-1-pyrroline-5-carboxylate + a quinol + H(+); Xref…	COFACTOR: Name=FAD; Xref=ChEBI:CHEBI:57692; Evidence={ECO:0000256|PIRNR:PIRNR000197};						proline biosynthetic process [GO:0006561]; proline catabolic process to glutamate [GO:0010133]		1-pyrroline-5-carboxylate dehydrogenase activity [GO:0003842]; DNA binding [GO:0003677]; DNA-binding transcription factor activity [GO:0003700]; proline dehydrogenase activity [GO:0004657]; proline biosynthetic process [GO:0006561]; proline catabolic process to glutamate [GO:0010133]	1-pyrroline-5-carboxylate dehydrogenase activity [GO:0003842]; DNA binding [GO:0003677]; DNA-binding transcription factor activity [GO:0003700]; proline dehydrogenase activity [GO:0004657]	GO:0003677; GO:0003700; GO:0003842; GO:0004657; GO:0006561; GO:0010133																			15024419	2022-12-14	Aldehyde dehydrogenase family; Aldehyde dehydrogenase family; Proline dehydrogenase family
Q73IQ2_WOLPM	Q73IQ2	unreviewed	Q73IQ2_WOLPM	Bifunctional protein PutA [Includes: Proline dehydrogenase (EC 1.5.5.2) (Proline oxidase); Delta-1-pyrroline-5-carboxylate dehydrogenase (P5C dehydrogenase) (EC 1.2.1.88) (L-glutamate gamma-semialdehyde dehydrogenase)]	putA WD_0103	Wolbachia pipientis wMel	1046	UP000008215: Chromosome	163164	ACT_SITE 800; /evidence="ECO:0000256|PIRSR:PIRSR000197-1, ECO:0000256|PROSITE-ProRule:PRU10007"; ACT_SITE 834; /evidence="ECO:0000256|PIRSR:PIRSR000197-1, ECO:0000256|PROSITE-ProRule:PRU10008"		CATALYTIC ACTIVITY: Reaction=H2O + L-glutamate 5-semialdehyde + NAD(+) = 2 H(+) + L-glutamate + NADH; Xref=Rhea:RHEA:30235, ChEBI:CHEBI:15377, ChEBI:CHEBI:15378, ChEBI:CHEBI:29985, ChEBI:CHEBI:57540, ChEBI:CHEBI:57945, ChEBI:CHEBI:58066; EC=1.2.1.88; Evidence={ECO:0000256|PIRNR:PIRNR000197}; CATALYTIC ACTIVITY: Reaction=a quinone + L-proline = (S)-1-pyrroline-5-carboxylate + a quinol + H(+); Xref…	COFACTOR: Name=FAD; Xref=ChEBI:CHEBI:57692; Evidence={ECO:0000256|PIRNR:PIRNR000197};						proline biosynthetic process [GO:0006561]; proline catabolic process to glutamate [GO:0010133]		1-pyrroline-5-carboxylate dehydrogenase activity [GO:0003842]; DNA binding [GO:0003677]; DNA-binding transcription factor activity [GO:0003700]; proline dehydrogenase activity [GO:0004657]; proline biosynthetic process [GO:0006561]; proline catabolic process to glutamate [GO:0010133]	1-pyrroline-5-carboxylate dehydrogenase activity [GO:0003842]; DNA binding [GO:0003677]; DNA-binding transcription factor activity [GO:0003700]; proline dehydrogenase activity [GO:0004657]	GO:0003677; GO:0003700; GO:0003842; GO:0004657; GO:0006561; GO:0010133																			15024419	2022-12-14	Aldehyde dehydrogenase family; Aldehyde dehydrogenase family; Proline dehydrogenase family
Q73GP4	Q73GP4	unreviewed	Q73GP4_WOLPM	Chaperone protein HscA	hscA WD_0892	Wolbachia pipientis wMel	582	UP000008215: Chromosome	163164										iron-sulfur cluster assembly [GO:0016226]		ATP binding [GO:0005524]; ATP hydrolysis activity [GO:0016887]; ATP-dependent protein folding chaperone [GO:0140662]; unfolded protein binding [GO:0051082]; iron-sulfur cluster assembly [GO:0016226]	ATP binding [GO:0005524]; ATP hydrolysis activity [GO:0016887]; ATP-dependent protein folding chaperone [GO:0140662]; unfolded protein binding [GO:0051082]	GO:0005524; GO:0016226; GO:0016887; GO:0051082; GO:0140662																			15024419	2022-12-14	Heat shock protein 70 family
Q73GP4_WOLPM	Q73GP4	unreviewed	Q73GP4_WOLPM	Chaperone protein HscA	hscA WD_0892	Wolbachia pipientis wMel	582	UP000008215: Chromosome	163164										iron-sulfur cluster assembly [GO:0016226]		ATP binding [GO:0005524]; ATP hydrolysis activity [GO:0016887]; ATP-dependent protein folding chaperone [GO:0140662]; unfolded protein binding [GO:0051082]; iron-sulfur cluster assembly [GO:0016226]	ATP binding [GO:0005524]; ATP hydrolysis activity [GO:0016887]; ATP-dependent protein folding chaperone [GO:0140662]; unfolded protein binding [GO:0051082]	GO:0005524; GO:0016226; GO:0016887; GO:0051082; GO:0140662																			15024419	2022-12-14	Heat shock protein 70 family
Q73HU5	Q73HU5	unreviewed	Q73HU5_WOLPM	Uncharacterized protein	WD_0445	Wolbachia pipientis wMel	415	UP000008215: Chromosome	163164																																	15024419	2022-12-14
Q73HU5_WOLPM	Q73HU5	unreviewed	Q73HU5_WOLPM	Uncharacterized protein	WD_0445	Wolbachia pipientis wMel	415	UP000008215: Chromosome	163164																																	15024419	2022-12-14
Q73GV5	Q73GV5	unreviewed	Q73GV5_WOLPM	ATP-dependent DNA helicase RecG (EC 3.6.4.12)	recG WD_0824	Wolbachia pipientis wMel	673	UP000008215: Chromosome	163164												ATP binding [GO:0005524]; helicase activity [GO:0004386]; hydrolase activity [GO:0016787]; nucleic acid binding [GO:0003676]	ATP binding [GO:0005524]; helicase activity [GO:0004386]; hydrolase activity [GO:0016787]; nucleic acid binding [GO:0003676]	GO:0003676; GO:0004386; GO:0005524; GO:0016787																			15024419	2022-12-14	Helicase family, RecG subfamily
Q73GV5_WOLPM	Q73GV5	unreviewed	Q73GV5_WOLPM	ATP-dependent DNA helicase RecG (EC 3.6.4.12)	recG WD_0824	Wolbachia pipientis wMel	673	UP000008215: Chromosome	163164												ATP binding [GO:0005524]; helicase activity [GO:0004386]; hydrolase activity [GO:0016787]; nucleic acid binding [GO:0003676]	ATP binding [GO:0005524]; helicase activity [GO:0004386]; hydrolase activity [GO:0016787]; nucleic acid binding [GO:0003676]	GO:0003676; GO:0004386; GO:0005524; GO:0016787																			15024419	2022-12-14	Helicase family, RecG subfamily
Q73FY5	Q73FY5	unreviewed	Q73FY5_WOLPM	Conserved domain protein	WD_1187	Wolbachia pipientis wMel	265	UP000008215: Chromosome	163164											membrane [GO:0016020]	membrane [GO:0016020]		GO:0016020					TRANSMEM 133..156; /note="Helical"; /evidence="ECO:0000256|SAM:Phobius"; TRANSMEM 177..196; /note="Helical"; /evidence="ECO:0000256|SAM:Phobius"; TRANSMEM 208..230; /note="Helical"; /evidence="ECO:0000256|SAM:Phobius"														15024419	2022-12-14
Q73FY5_WOLPM	Q73FY5	unreviewed	Q73FY5_WOLPM	Conserved domain protein	WD_1187	Wolbachia pipientis wMel	265	UP000008215: Chromosome	163164											membrane [GO:0016020]	membrane [GO:0016020]		GO:0016020					TRANSMEM 133..156; /note="Helical"; /evidence="ECO:0000256|SAM:Phobius"; TRANSMEM 177..196; /note="Helical"; /evidence="ECO:0000256|SAM:Phobius"; TRANSMEM 208..230; /note="Helical"; /evidence="ECO:0000256|SAM:Phobius"														15024419	2022-12-14
Q73FN1	Q73FN1	unreviewed	Q73FN1_WOLPM	Carbamoyl-phosphate synthase large chain (EC 6.3.5.5) (Carbamoyl-phosphate synthetase ammonia chain)	carB WD_1295	Wolbachia pipientis wMel	1151	UP000008215: Chromosome	163164		BINDING 285; /ligand="Mg(2+)"; /ligand_id="ChEBI:CHEBI:18420"; /ligand_label="1"; /evidence="ECO:0000256|HAMAP-Rule:MF_01210"; BINDING 300; /ligand="Mg(2+)"; /ligand_id="ChEBI:CHEBI:18420"; /ligand_label="2"; /evidence="ECO:0000256|HAMAP-Rule:MF_01210"; BINDING 300; /ligand="Mg(2+)"; /ligand_id="ChEBI:CHEBI:18420"; /ligand_label="1"; /evidence="ECO:0000256|HAMAP-Rule:MF_01210"; BINDING 302; /liga…	CATALYTIC ACTIVITY: Reaction=2 ATP + H2O + hydrogencarbonate + L-glutamine = 2 ADP + carbamoyl phosphate + 2 H(+) + L-glutamate + phosphate; Xref=Rhea:RHEA:18633, ChEBI:CHEBI:15377, ChEBI:CHEBI:15378, ChEBI:CHEBI:17544, ChEBI:CHEBI:29985, ChEBI:CHEBI:30616, ChEBI:CHEBI:43474, ChEBI:CHEBI:58228, ChEBI:CHEBI:58359, ChEBI:CHEBI:456216; EC=6.3.5.5; Evidence={ECO:0000256|ARBA:ARBA00001777, ECO:0000256…	COFACTOR: Name=Mg(2+); Xref=ChEBI:CHEBI:18420; Evidence={ECO:0000256|HAMAP-Rule:MF_01210}; Name=Mn(2+); Xref=ChEBI:CHEBI:29035; Evidence={ECO:0000256|HAMAP-Rule:MF_01210}; Note=Binds 4 Mg(2+) or Mn(2+) ions per subunit. {ECO:0000256|HAMAP-Rule:MF_01210}; COFACTOR: Name=Mn(2+); Xref=ChEBI:CHEBI:29035; Evidence={ECO:0000256|ARBA:ARBA00001936};		SUBUNIT: Composed of two chains; the small (or glutamine) chain promotes the hydrolysis of glutamine to ammonia, which is used by the large (or ammonia) chain to synthesize carbamoyl phosphate. {ECO:0000256|HAMAP-Rule:MF_01210}.				'de novo' UMP biosynthetic process [GO:0044205]; arginine biosynthetic process [GO:0006526]		ATP binding [GO:0005524]; carbamoyl-phosphate synthase (glutamine-hydrolyzing) activity [GO:0004088]; metal ion binding [GO:0046872]; 'de novo' UMP biosynthetic process [GO:0044205]; arginine biosynthetic process [GO:0006526]	ATP binding [GO:0005524]; carbamoyl-phosphate synthase (glutamine-hydrolyzing) activity [GO:0004088]; metal ion binding [GO:0046872]	GO:0004088; GO:0005524; GO:0006526; GO:0044205; GO:0046872																			15024419	2022-12-14	CarB family
Q73FN1_WOLPM	Q73FN1	unreviewed	Q73FN1_WOLPM	Carbamoyl-phosphate synthase large chain (EC 6.3.5.5) (Carbamoyl-phosphate synthetase ammonia chain)	carB WD_1295	Wolbachia pipientis wMel	1151	UP000008215: Chromosome	163164		BINDING 285; /ligand="Mg(2+)"; /ligand_id="ChEBI:CHEBI:18420"; /ligand_label="1"; /evidence="ECO:0000256|HAMAP-Rule:MF_01210"; BINDING 300; /ligand="Mg(2+)"; /ligand_id="ChEBI:CHEBI:18420"; /ligand_label="2"; /evidence="ECO:0000256|HAMAP-Rule:MF_01210"; BINDING 300; /ligand="Mg(2+)"; /ligand_id="ChEBI:CHEBI:18420"; /ligand_label="1"; /evidence="ECO:0000256|HAMAP-Rule:MF_01210"; BINDING 302; /liga…	CATALYTIC ACTIVITY: Reaction=2 ATP + H2O + hydrogencarbonate + L-glutamine = 2 ADP + carbamoyl phosphate + 2 H(+) + L-glutamate + phosphate; Xref=Rhea:RHEA:18633, ChEBI:CHEBI:15377, ChEBI:CHEBI:15378, ChEBI:CHEBI:17544, ChEBI:CHEBI:29985, ChEBI:CHEBI:30616, ChEBI:CHEBI:43474, ChEBI:CHEBI:58228, ChEBI:CHEBI:58359, ChEBI:CHEBI:456216; EC=6.3.5.5; Evidence={ECO:0000256|ARBA:ARBA00001777, ECO:0000256…	COFACTOR: Name=Mg(2+); Xref=ChEBI:CHEBI:18420; Evidence={ECO:0000256|HAMAP-Rule:MF_01210}; Name=Mn(2+); Xref=ChEBI:CHEBI:29035; Evidence={ECO:0000256|HAMAP-Rule:MF_01210}; Note=Binds 4 Mg(2+) or Mn(2+) ions per subunit. {ECO:0000256|HAMAP-Rule:MF_01210}; COFACTOR: Name=Mn(2+); Xref=ChEBI:CHEBI:29035; Evidence={ECO:0000256|ARBA:ARBA00001936};		SUBUNIT: Composed of two chains; the small (or glutamine) chain promotes the hydrolysis of glutamine to ammonia, which is used by the large (or ammonia) chain to synthesize carbamoyl phosphate. {ECO:0000256|HAMAP-Rule:MF_01210}.				'de novo' UMP biosynthetic process [GO:0044205]; arginine biosynthetic process [GO:0006526]		ATP binding [GO:0005524]; carbamoyl-phosphate synthase (glutamine-hydrolyzing) activity [GO:0004088]; metal ion binding [GO:0046872]; 'de novo' UMP biosynthetic process [GO:0044205]; arginine biosynthetic process [GO:0006526]	ATP binding [GO:0005524]; carbamoyl-phosphate synthase (glutamine-hydrolyzing) activity [GO:0004088]; metal ion binding [GO:0046872]	GO:0004088; GO:0005524; GO:0006526; GO:0044205; GO:0046872																			15024419	2022-12-14	CarB family
Q73H24	Q73H24	unreviewed	Q73H24_WOLPM	Site-specific recombinase, phage integrase family	WD_0752	Wolbachia pipientis wMel	309	UP000008215: Chromosome	163164										DNA integration [GO:0015074]; DNA recombination [GO:0006310]		DNA binding [GO:0003677]; DNA integration [GO:0015074]; DNA recombination [GO:0006310]	DNA binding [GO:0003677]	GO:0003677; GO:0006310; GO:0015074																			15024419	2022-12-14
Q73H24_WOLPM	Q73H24	unreviewed	Q73H24_WOLPM	Site-specific recombinase, phage integrase family	WD_0752	Wolbachia pipientis wMel	309	UP000008215: Chromosome	163164										DNA integration [GO:0015074]; DNA recombination [GO:0006310]		DNA binding [GO:0003677]; DNA integration [GO:0015074]; DNA recombination [GO:0006310]	DNA binding [GO:0003677]	GO:0003677; GO:0006310; GO:0015074																			15024419	2022-12-14
Q73HU9	Q73HU9	unreviewed	Q73HU9_WOLPM	Ankyrin repeat domain protein	WD_0441	Wolbachia pipientis wMel	402	UP000008215: Chromosome	163164																																	15024419	2022-12-14
Q73HU9_WOLPM	Q73HU9	unreviewed	Q73HU9_WOLPM	Ankyrin repeat domain protein	WD_0441	Wolbachia pipientis wMel	402	UP000008215: Chromosome	163164																																	15024419	2022-12-14
M1FVR0	M1FVR0	unreviewed	M1FVR0_WOLPM	Ankyrin domain protein	WD0441	Wolbachia pipientis wMel	330		163164																																	23390535	2022-12-14
M1FVR0_WOLPM	M1FVR0	unreviewed	M1FVR0_WOLPM	Ankyrin domain protein	WD0441	Wolbachia pipientis wMel	330		163164																																	23390535	2022-12-14
Q73HX3	Q73HX3	unreviewed	Q73HX3_WOLPM	Pyruvate dehydrogenase E1 component subunit alpha (EC 1.2.4.1)	pdhA WD_0416	Wolbachia pipientis wMel	326	UP000008215: Chromosome	163164			CATALYTIC ACTIVITY: Reaction=(R)-N(6)-lipoyl-L-lysyl-[dihydrolipoyllysine-residue acetyltransferase] + H(+) + pyruvate = (R)-N(6)-(S(8)-acetyldihydrolipoyl)-L-lysyl-[dihydrolipoyllysine-residue acetyltransferase] + CO2; Xref=Rhea:RHEA:19189, Rhea:RHEA-COMP:10480, Rhea:RHEA-COMP:10481, ChEBI:CHEBI:15361, ChEBI:CHEBI:15378, ChEBI:CHEBI:16526, ChEBI:CHEBI:83099, ChEBI:CHEBI:83111; EC=1.2.4.1; Eviden…	COFACTOR: Name=thiamine diphosphate; Xref=ChEBI:CHEBI:58937; Evidence={ECO:0000256|ARBA:ARBA00001964, ECO:0000256|RuleBase:RU361139};		SUBUNIT: Heterodimer of an alpha and a beta chain. {ECO:0000256|ARBA:ARBA00011870, ECO:0000256|RuleBase:RU361139}.				acetyl-CoA biosynthetic process from pyruvate [GO:0006086]; glycolytic process [GO:0006096]	intracellular membrane-bounded organelle [GO:0043231]	intracellular membrane-bounded organelle [GO:0043231]; pyruvate dehydrogenase (acetyl-transferring) activity [GO:0004739]; acetyl-CoA biosynthetic process from pyruvate [GO:0006086]; glycolytic process [GO:0006096]	pyruvate dehydrogenase (acetyl-transferring) activity [GO:0004739]	GO:0004739; GO:0006086; GO:0006096; GO:0043231																			15024419	2022-12-14
Q73HX3_WOLPM	Q73HX3	unreviewed	Q73HX3_WOLPM	Pyruvate dehydrogenase E1 component subunit alpha (EC 1.2.4.1)	pdhA WD_0416	Wolbachia pipientis wMel	326	UP000008215: Chromosome	163164			CATALYTIC ACTIVITY: Reaction=(R)-N(6)-lipoyl-L-lysyl-[dihydrolipoyllysine-residue acetyltransferase] + H(+) + pyruvate = (R)-N(6)-(S(8)-acetyldihydrolipoyl)-L-lysyl-[dihydrolipoyllysine-residue acetyltransferase] + CO2; Xref=Rhea:RHEA:19189, Rhea:RHEA-COMP:10480, Rhea:RHEA-COMP:10481, ChEBI:CHEBI:15361, ChEBI:CHEBI:15378, ChEBI:CHEBI:16526, ChEBI:CHEBI:83099, ChEBI:CHEBI:83111; EC=1.2.4.1; Eviden…	COFACTOR: Name=thiamine diphosphate; Xref=ChEBI:CHEBI:58937; Evidence={ECO:0000256|ARBA:ARBA00001964, ECO:0000256|RuleBase:RU361139};		SUBUNIT: Heterodimer of an alpha and a beta chain. {ECO:0000256|ARBA:ARBA00011870, ECO:0000256|RuleBase:RU361139}.				acetyl-CoA biosynthetic process from pyruvate [GO:0006086]; glycolytic process [GO:0006096]	intracellular membrane-bounded organelle [GO:0043231]	intracellular membrane-bounded organelle [GO:0043231]; pyruvate dehydrogenase (acetyl-transferring) activity [GO:0004739]; acetyl-CoA biosynthetic process from pyruvate [GO:0006086]; glycolytic process [GO:0006096]	pyruvate dehydrogenase (acetyl-transferring) activity [GO:0004739]	GO:0004739; GO:0006086; GO:0006096; GO:0043231																			15024419	2022-12-14
Q73IY6	Q73IY6	unreviewed	Q73IY6_WOLPM	Type IV secretion system protein VirB10	WD_0006	Wolbachia pipientis wMel	486	UP000008215: Chromosome	163164											membrane [GO:0016020]	membrane [GO:0016020]		GO:0016020				SUBCELLULAR LOCATION: Membrane {ECO:0000256|ARBA:ARBA00004167}; Single-pass membrane protein {ECO:0000256|ARBA:ARBA00004167}.	TRANSMEM 30..48; /note="Helical"; /evidence="ECO:0000256|SAM:Phobius"														15024419	2022-12-14	TrbI/VirB10 family
Q73IY6_WOLPM	Q73IY6	unreviewed	Q73IY6_WOLPM	Type IV secretion system protein VirB10	WD_0006	Wolbachia pipientis wMel	486	UP000008215: Chromosome	163164											membrane [GO:0016020]	membrane [GO:0016020]		GO:0016020				SUBCELLULAR LOCATION: Membrane {ECO:0000256|ARBA:ARBA00004167}; Single-pass membrane protein {ECO:0000256|ARBA:ARBA00004167}.	TRANSMEM 30..48; /note="Helical"; /evidence="ECO:0000256|SAM:Phobius"														15024419	2022-12-14	TrbI/VirB10 family
P62351	P62351	reviewed	SYH_WOLPM	Histidine--tRNA ligase (EC 6.1.1.21) (Histidyl-tRNA synthetase) (HisRS)	hisS WD_1076	Wolbachia pipientis wMel	408	UP000008215: Chromosome	163164			CATALYTIC ACTIVITY: Reaction=ATP + L-histidine + tRNA(His) = AMP + diphosphate + H(+) + L-histidyl-tRNA(His); Xref=Rhea:RHEA:17313, Rhea:RHEA-COMP:9665, Rhea:RHEA-COMP:9689, ChEBI:CHEBI:15378, ChEBI:CHEBI:30616, ChEBI:CHEBI:33019, ChEBI:CHEBI:57595, ChEBI:CHEBI:78442, ChEBI:CHEBI:78527, ChEBI:CHEBI:456215; EC=6.1.1.21; Evidence={ECO:0000255|HAMAP-Rule:MF_00127};			SUBUNIT: Homodimer. {ECO:0000255|HAMAP-Rule:MF_00127}.				histidyl-tRNA aminoacylation [GO:0006427]	cytoplasm [GO:0005737]	cytoplasm [GO:0005737]; ATP binding [GO:0005524]; histidine-tRNA ligase activity [GO:0004821]; histidyl-tRNA aminoacylation [GO:0006427]	ATP binding [GO:0005524]; histidine-tRNA ligase activity [GO:0004821]	GO:0004821; GO:0005524; GO:0005737; GO:0006427				SUBCELLULAR LOCATION: Cytoplasm {ECO:0000255|HAMAP-Rule:MF_00127}.														CHAIN 1..408; /note="Histidine--tRNA ligase"; /id="PRO_0000136296"	15024419	2022-12-14	Class-II aminoacyl-tRNA synthetase family
SYH_WOLPM	P62351	reviewed	SYH_WOLPM	Histidine--tRNA ligase (EC 6.1.1.21) (Histidyl-tRNA synthetase) (HisRS)	hisS WD_1076	Wolbachia pipientis wMel	408	UP000008215: Chromosome	163164			CATALYTIC ACTIVITY: Reaction=ATP + L-histidine + tRNA(His) = AMP + diphosphate + H(+) + L-histidyl-tRNA(His); Xref=Rhea:RHEA:17313, Rhea:RHEA-COMP:9665, Rhea:RHEA-COMP:9689, ChEBI:CHEBI:15378, ChEBI:CHEBI:30616, ChEBI:CHEBI:33019, ChEBI:CHEBI:57595, ChEBI:CHEBI:78442, ChEBI:CHEBI:78527, ChEBI:CHEBI:456215; EC=6.1.1.21; Evidence={ECO:0000255|HAMAP-Rule:MF_00127};			SUBUNIT: Homodimer. {ECO:0000255|HAMAP-Rule:MF_00127}.				histidyl-tRNA aminoacylation [GO:0006427]	cytoplasm [GO:0005737]	cytoplasm [GO:0005737]; ATP binding [GO:0005524]; histidine-tRNA ligase activity [GO:0004821]; histidyl-tRNA aminoacylation [GO:0006427]	ATP binding [GO:0005524]; histidine-tRNA ligase activity [GO:0004821]	GO:0004821; GO:0005524; GO:0005737; GO:0006427				SUBCELLULAR LOCATION: Cytoplasm {ECO:0000255|HAMAP-Rule:MF_00127}.														CHAIN 1..408; /note="Histidine--tRNA ligase"; /id="PRO_0000136296"	15024419	2022-12-14	Class-II aminoacyl-tRNA synthetase family
Q73FY3	Q73FY3	unreviewed	Q73FY3_WOLPM	Heat shock protein HslVU, ATPase subunit HslU	hslU WD_1190	Wolbachia pipientis wMel	437	UP000008215: Chromosome	163164											HslUV protease complex [GO:0009376]	HslUV protease complex [GO:0009376]; ATP binding [GO:0005524]; ATP hydrolysis activity [GO:0016887]; peptidase activity [GO:0008233]	ATP binding [GO:0005524]; ATP hydrolysis activity [GO:0016887]; peptidase activity [GO:0008233]	GO:0005524; GO:0008233; GO:0009376; GO:0016887																			15024419	2022-12-14	ClpX chaperone family, HslU subfamily
Q73FY3_WOLPM	Q73FY3	unreviewed	Q73FY3_WOLPM	Heat shock protein HslVU, ATPase subunit HslU	hslU WD_1190	Wolbachia pipientis wMel	437	UP000008215: Chromosome	163164											HslUV protease complex [GO:0009376]	HslUV protease complex [GO:0009376]; ATP binding [GO:0005524]; ATP hydrolysis activity [GO:0016887]; peptidase activity [GO:0008233]	ATP binding [GO:0005524]; ATP hydrolysis activity [GO:0016887]; peptidase activity [GO:0008233]	GO:0005524; GO:0008233; GO:0009376; GO:0016887																			15024419	2022-12-14	ClpX chaperone family, HslU subfamily
Q73G86	Q73G86	unreviewed	Q73G86_WOLPM	NifU domain protein	WD_1075	Wolbachia pipientis wMel	191	UP000008215: Chromosome	163164										iron-sulfur cluster assembly [GO:0016226]		iron ion binding [GO:0005506]; iron-sulfur cluster binding [GO:0051536]; iron-sulfur cluster assembly [GO:0016226]	iron ion binding [GO:0005506]; iron-sulfur cluster binding [GO:0051536]	GO:0005506; GO:0016226; GO:0051536																			15024419	2022-12-14
Q73G86_WOLPM	Q73G86	unreviewed	Q73G86_WOLPM	NifU domain protein	WD_1075	Wolbachia pipientis wMel	191	UP000008215: Chromosome	163164										iron-sulfur cluster assembly [GO:0016226]		iron ion binding [GO:0005506]; iron-sulfur cluster binding [GO:0051536]; iron-sulfur cluster assembly [GO:0016226]	iron ion binding [GO:0005506]; iron-sulfur cluster binding [GO:0051536]	GO:0005506; GO:0016226; GO:0051536																			15024419	2022-12-14
Q73FW9	Q73FW9	unreviewed	Q73FW9_WOLPM	TPR domain protein	WD_1204	Wolbachia pipientis wMel	291	UP000008215: Chromosome	163164											membrane [GO:0016020]	membrane [GO:0016020]		GO:0016020					TRANSMEM 12..37; /note="Helical"; /evidence="ECO:0000256|SAM:Phobius"														15024419	2022-12-14
Q73FW9_WOLPM	Q73FW9	unreviewed	Q73FW9_WOLPM	TPR domain protein	WD_1204	Wolbachia pipientis wMel	291	UP000008215: Chromosome	163164											membrane [GO:0016020]	membrane [GO:0016020]		GO:0016020					TRANSMEM 12..37; /note="Helical"; /evidence="ECO:0000256|SAM:Phobius"														15024419	2022-12-14
Q73HN8	Q73HN8	unreviewed	Q73HN8_WOLPM	Rpn family recombination-promoting nuclease/putative transposase	WD_0511	Wolbachia pipientis wMel	309	UP000008215: Chromosome	163164																																	15024419	2022-12-14
Q73HN8_WOLPM	Q73HN8	unreviewed	Q73HN8_WOLPM	Rpn family recombination-promoting nuclease/putative transposase	WD_0511	Wolbachia pipientis wMel	309	UP000008215: Chromosome	163164																																	15024419	2022-12-14
Q73GP3	Q73GP3	unreviewed	Q73GP3_WOLPM	Signal peptidase I (EC 3.4.21.89)	lepB WD_0893	Wolbachia pipientis wMel	248	UP000008215: Chromosome	163164	ACT_SITE 43; /evidence="ECO:0000256|PIRSR:PIRSR600223-1"; ACT_SITE 104; /evidence="ECO:0000256|PIRSR:PIRSR600223-1"		CATALYTIC ACTIVITY: Reaction=Cleavage of hydrophobic, N-terminal signal or leader sequences from secreted and periplasmic proteins.; EC=3.4.21.89; Evidence={ECO:0000256|ARBA:ARBA00000677, ECO:0000256|RuleBase:RU003993};							signal peptide processing [GO:0006465]	membrane [GO:0016020]	membrane [GO:0016020]; serine-type endopeptidase activity [GO:0004252]; signal peptide processing [GO:0006465]	serine-type endopeptidase activity [GO:0004252]	GO:0004252; GO:0006465; GO:0016020				SUBCELLULAR LOCATION: Membrane {ECO:0000256|RuleBase:RU362042}; Single-pass type II membrane protein {ECO:0000256|RuleBase:RU362042}.															15024419	2022-12-14	Peptidase S26 family
Q73GP3_WOLPM	Q73GP3	unreviewed	Q73GP3_WOLPM	Signal peptidase I (EC 3.4.21.89)	lepB WD_0893	Wolbachia pipientis wMel	248	UP000008215: Chromosome	163164	ACT_SITE 43; /evidence="ECO:0000256|PIRSR:PIRSR600223-1"; ACT_SITE 104; /evidence="ECO:0000256|PIRSR:PIRSR600223-1"		CATALYTIC ACTIVITY: Reaction=Cleavage of hydrophobic, N-terminal signal or leader sequences from secreted and periplasmic proteins.; EC=3.4.21.89; Evidence={ECO:0000256|ARBA:ARBA00000677, ECO:0000256|RuleBase:RU003993};							signal peptide processing [GO:0006465]	membrane [GO:0016020]	membrane [GO:0016020]; serine-type endopeptidase activity [GO:0004252]; signal peptide processing [GO:0006465]	serine-type endopeptidase activity [GO:0004252]	GO:0004252; GO:0006465; GO:0016020				SUBCELLULAR LOCATION: Membrane {ECO:0000256|RuleBase:RU362042}; Single-pass type II membrane protein {ECO:0000256|RuleBase:RU362042}.															15024419	2022-12-14	Peptidase S26 family
Q73GD2	Q73GD2	unreviewed	Q73GD2_WOLPM	Conserved domain protein	WD_1025	Wolbachia pipientis wMel	97	UP000008215: Chromosome	163164																																	15024419	2022-12-14
Q73GD2_WOLPM	Q73GD2	unreviewed	Q73GD2_WOLPM	Conserved domain protein	WD_1025	Wolbachia pipientis wMel	97	UP000008215: Chromosome	163164																																	15024419	2022-12-14
Q73FP7	Q73FP7	unreviewed	Q73FP7_WOLPM	5-aminolevulinate synthase (EC 2.3.1.37) (5-aminolevulinic acid synthase) (Delta-ALA synthase) (Delta-aminolevulinate synthase)	hemA WD_1279	Wolbachia pipientis wMel	402	UP000008215: Chromosome	163164			CATALYTIC ACTIVITY: Reaction=glycine + H(+) + succinyl-CoA = 5-aminolevulinate + CO2 + CoA; Xref=Rhea:RHEA:12921, ChEBI:CHEBI:15378, ChEBI:CHEBI:16526, ChEBI:CHEBI:57287, ChEBI:CHEBI:57292, ChEBI:CHEBI:57305, ChEBI:CHEBI:356416; EC=2.3.1.37; Evidence={ECO:0000256|ARBA:ARBA00001588, ECO:0000256|RuleBase:RU910713};	COFACTOR: Name=pyridoxal 5'-phosphate; Xref=ChEBI:CHEBI:597326; Evidence={ECO:0000256|ARBA:ARBA00001933, ECO:0000256|RuleBase:RU003693};		SUBUNIT: Homodimer. {ECO:0000256|ARBA:ARBA00011738}.				protoporphyrinogen IX biosynthetic process [GO:0006782]		5-aminolevulinate synthase activity [GO:0003870]; pyridoxal phosphate binding [GO:0030170]; protoporphyrinogen IX biosynthetic process [GO:0006782]	5-aminolevulinate synthase activity [GO:0003870]; pyridoxal phosphate binding [GO:0030170]	GO:0003870; GO:0006782; GO:0030170																			15024419	2022-12-14	Class-II pyridoxal-phosphate-dependent aminotransferase family
Q73FP7_WOLPM	Q73FP7	unreviewed	Q73FP7_WOLPM	5-aminolevulinate synthase (EC 2.3.1.37) (5-aminolevulinic acid synthase) (Delta-ALA synthase) (Delta-aminolevulinate synthase)	hemA WD_1279	Wolbachia pipientis wMel	402	UP000008215: Chromosome	163164			CATALYTIC ACTIVITY: Reaction=glycine + H(+) + succinyl-CoA = 5-aminolevulinate + CO2 + CoA; Xref=Rhea:RHEA:12921, ChEBI:CHEBI:15378, ChEBI:CHEBI:16526, ChEBI:CHEBI:57287, ChEBI:CHEBI:57292, ChEBI:CHEBI:57305, ChEBI:CHEBI:356416; EC=2.3.1.37; Evidence={ECO:0000256|ARBA:ARBA00001588, ECO:0000256|RuleBase:RU910713};	COFACTOR: Name=pyridoxal 5'-phosphate; Xref=ChEBI:CHEBI:597326; Evidence={ECO:0000256|ARBA:ARBA00001933, ECO:0000256|RuleBase:RU003693};		SUBUNIT: Homodimer. {ECO:0000256|ARBA:ARBA00011738}.				protoporphyrinogen IX biosynthetic process [GO:0006782]		5-aminolevulinate synthase activity [GO:0003870]; pyridoxal phosphate binding [GO:0030170]; protoporphyrinogen IX biosynthetic process [GO:0006782]	5-aminolevulinate synthase activity [GO:0003870]; pyridoxal phosphate binding [GO:0030170]	GO:0003870; GO:0006782; GO:0030170																			15024419	2022-12-14	Class-II pyridoxal-phosphate-dependent aminotransferase family
Q73IQ7	Q73IQ7	unreviewed	Q73IQ7_WOLPM	Cell division protein FtsQ, putative	WD_0096	Wolbachia pipientis wMel	252	UP000008215: Chromosome	163164										cell septum assembly [GO:0090529]	plasma membrane [GO:0005886]	plasma membrane [GO:0005886]; cell septum assembly [GO:0090529]		GO:0005886; GO:0090529					TRANSMEM 12..34; /note="Helical"; /evidence="ECO:0000256|SAM:Phobius"														15024419	2022-12-14
Q73IQ7_WOLPM	Q73IQ7	unreviewed	Q73IQ7_WOLPM	Cell division protein FtsQ, putative	WD_0096	Wolbachia pipientis wMel	252	UP000008215: Chromosome	163164										cell septum assembly [GO:0090529]	plasma membrane [GO:0005886]	plasma membrane [GO:0005886]; cell septum assembly [GO:0090529]		GO:0005886; GO:0090529					TRANSMEM 12..34; /note="Helical"; /evidence="ECO:0000256|SAM:Phobius"														15024419	2022-12-14
Q73GN3	Q73GN3	unreviewed	Q73GN3_WOLPM	Transposase, degenerate	WD_0907	Wolbachia pipientis wMel	128	UP000008215: Chromosome	163164																																	15024419	2022-12-14
Q73GN3_WOLPM	Q73GN3	unreviewed	Q73GN3_WOLPM	Transposase, degenerate	WD_0907	Wolbachia pipientis wMel	128	UP000008215: Chromosome	163164																																	15024419	2022-12-14
Q73IU6	Q73IU6	unreviewed	Q73IU6_WOLPM	Transposase, degenerate	WD_0050	Wolbachia pipientis wMel	85	UP000008215: Chromosome	163164																																	15024419	2022-12-14
Q73IU6_WOLPM	Q73IU6	unreviewed	Q73IU6_WOLPM	Transposase, degenerate	WD_0050	Wolbachia pipientis wMel	85	UP000008215: Chromosome	163164																																	15024419	2022-12-14
Q73HP8	Q73HP8	unreviewed	Q73HP8_WOLPM	Ankyrin repeat domain protein	WD_0498	Wolbachia pipientis wMel	335	UP000008215: Chromosome	163164																																	15024419	2022-12-14
Q73HP8_WOLPM	Q73HP8	unreviewed	Q73HP8_WOLPM	Ankyrin repeat domain protein	WD_0498	Wolbachia pipientis wMel	335	UP000008215: Chromosome	163164																																	15024419	2022-12-14
M1FWC3	M1FWC3	unreviewed	M1FWC3_WOLPM	Ankyrin domain protein	WD0498	Wolbachia pipientis wMel	208		163164																																	23390535	2022-12-14
M1FWC3_WOLPM	M1FWC3	unreviewed	M1FWC3_WOLPM	Ankyrin domain protein	WD0498	Wolbachia pipientis wMel	208		163164																																	23390535	2022-12-14
Q73HL3	Q73HL3	unreviewed	Q73HL3_WOLPM	Porphobilinogen deaminase (EC 2.5.1.61) (Hydroxymethylbilane synthase) (Pre-uroporphyrinogen synthase)	hemC WD_0542	Wolbachia pipientis wMel	292	UP000008215: Chromosome	163164			CATALYTIC ACTIVITY: Reaction=H2O + 4 porphobilinogen = hydroxymethylbilane + 4 NH4(+); Xref=Rhea:RHEA:13185, ChEBI:CHEBI:15377, ChEBI:CHEBI:28938, ChEBI:CHEBI:57845, ChEBI:CHEBI:58126; EC=2.5.1.61; Evidence={ECO:0000256|ARBA:ARBA00000416};	COFACTOR: Name=dipyrromethane; Xref=ChEBI:CHEBI:60342; Evidence={ECO:0000256|ARBA:ARBA00001916};		SUBUNIT: Monomer. {ECO:0000256|ARBA:ARBA00011245}.				peptidyl-pyrromethane cofactor linkage [GO:0018160]; protoporphyrinogen IX biosynthetic process [GO:0006782]		hydroxymethylbilane synthase activity [GO:0004418]; peptidyl-pyrromethane cofactor linkage [GO:0018160]; protoporphyrinogen IX biosynthetic process [GO:0006782]	hydroxymethylbilane synthase activity [GO:0004418]	GO:0004418; GO:0006782; GO:0018160																			15024419	2022-12-14	HMBS family
Q73HL3_WOLPM	Q73HL3	unreviewed	Q73HL3_WOLPM	Porphobilinogen deaminase (EC 2.5.1.61) (Hydroxymethylbilane synthase) (Pre-uroporphyrinogen synthase)	hemC WD_0542	Wolbachia pipientis wMel	292	UP000008215: Chromosome	163164			CATALYTIC ACTIVITY: Reaction=H2O + 4 porphobilinogen = hydroxymethylbilane + 4 NH4(+); Xref=Rhea:RHEA:13185, ChEBI:CHEBI:15377, ChEBI:CHEBI:28938, ChEBI:CHEBI:57845, ChEBI:CHEBI:58126; EC=2.5.1.61; Evidence={ECO:0000256|ARBA:ARBA00000416};	COFACTOR: Name=dipyrromethane; Xref=ChEBI:CHEBI:60342; Evidence={ECO:0000256|ARBA:ARBA00001916};		SUBUNIT: Monomer. {ECO:0000256|ARBA:ARBA00011245}.				peptidyl-pyrromethane cofactor linkage [GO:0018160]; protoporphyrinogen IX biosynthetic process [GO:0006782]		hydroxymethylbilane synthase activity [GO:0004418]; peptidyl-pyrromethane cofactor linkage [GO:0018160]; protoporphyrinogen IX biosynthetic process [GO:0006782]	hydroxymethylbilane synthase activity [GO:0004418]	GO:0004418; GO:0006782; GO:0018160																			15024419	2022-12-14	HMBS family
Q73HB4	Q73HB4	unreviewed	Q73HB4_WOLPM	3,4-dihydroxy-2-butanone 4-phosphate synthase (DHBP synthase) (EC 4.1.99.12)	WD_0653	Wolbachia pipientis wMel	217	UP000008215: Chromosome	163164			CATALYTIC ACTIVITY: Reaction=D-ribulose 5-phosphate = (2S)-2-hydroxy-3-oxobutyl phosphate + formate + H(+); Xref=Rhea:RHEA:18457, ChEBI:CHEBI:15378, ChEBI:CHEBI:15740, ChEBI:CHEBI:58121, ChEBI:CHEBI:58830; EC=4.1.99.12; Evidence={ECO:0000256|RuleBase:RU003843};	COFACTOR: Name=Mg(2+); Xref=ChEBI:CHEBI:18420; Evidence={ECO:0000256|RuleBase:RU003843}; Name=Mn(2+); Xref=ChEBI:CHEBI:29035; Evidence={ECO:0000256|RuleBase:RU003843}; Note=Binds 2 divalent metal cations per subunit. Magnesium or manganese. {ECO:0000256|RuleBase:RU003843};		SUBUNIT: Homodimer. {ECO:0000256|RuleBase:RU003843}.				riboflavin biosynthetic process [GO:0009231]		3,4-dihydroxy-2-butanone-4-phosphate synthase activity [GO:0008686]; metal ion binding [GO:0046872]; riboflavin biosynthetic process [GO:0009231]	3,4-dihydroxy-2-butanone-4-phosphate synthase activity [GO:0008686]; metal ion binding [GO:0046872]	GO:0008686; GO:0009231; GO:0046872																			15024419	2022-12-14	DHBP synthase family
Q73HB4_WOLPM	Q73HB4	unreviewed	Q73HB4_WOLPM	3,4-dihydroxy-2-butanone 4-phosphate synthase (DHBP synthase) (EC 4.1.99.12)	WD_0653	Wolbachia pipientis wMel	217	UP000008215: Chromosome	163164			CATALYTIC ACTIVITY: Reaction=D-ribulose 5-phosphate = (2S)-2-hydroxy-3-oxobutyl phosphate + formate + H(+); Xref=Rhea:RHEA:18457, ChEBI:CHEBI:15378, ChEBI:CHEBI:15740, ChEBI:CHEBI:58121, ChEBI:CHEBI:58830; EC=4.1.99.12; Evidence={ECO:0000256|RuleBase:RU003843};	COFACTOR: Name=Mg(2+); Xref=ChEBI:CHEBI:18420; Evidence={ECO:0000256|RuleBase:RU003843}; Name=Mn(2+); Xref=ChEBI:CHEBI:29035; Evidence={ECO:0000256|RuleBase:RU003843}; Note=Binds 2 divalent metal cations per subunit. Magnesium or manganese. {ECO:0000256|RuleBase:RU003843};		SUBUNIT: Homodimer. {ECO:0000256|RuleBase:RU003843}.				riboflavin biosynthetic process [GO:0009231]		3,4-dihydroxy-2-butanone-4-phosphate synthase activity [GO:0008686]; metal ion binding [GO:0046872]; riboflavin biosynthetic process [GO:0009231]	3,4-dihydroxy-2-butanone-4-phosphate synthase activity [GO:0008686]; metal ion binding [GO:0046872]	GO:0008686; GO:0009231; GO:0046872																			15024419	2022-12-14	DHBP synthase family
Q73HE9	Q73HE9	unreviewed	Q73HE9_WOLPM	Conserved domain protein	WD_0615	Wolbachia pipientis wMel	329	UP000008215: Chromosome	163164																																	15024419	2022-12-14
Q73HE9_WOLPM	Q73HE9	unreviewed	Q73HE9_WOLPM	Conserved domain protein	WD_0615	Wolbachia pipientis wMel	329	UP000008215: Chromosome	163164																																	15024419	2022-12-14
Q73FX1	Q73FX1	unreviewed	Q73FX1_WOLPM	DNA gyrase subunit A (EC 5.6.2.2)	gyrA WD_1202	Wolbachia pipientis wMel	900	UP000008215: Chromosome	163164	ACT_SITE 119; /note="O-(5'-phospho-DNA)-tyrosine intermediate"; /evidence="ECO:0000256|HAMAP-Rule:MF_01897"		CATALYTIC ACTIVITY: Reaction=ATP-dependent breakage, passage and rejoining of double-stranded DNA.; EC=5.6.2.2; Evidence={ECO:0000256|ARBA:ARBA00000185, ECO:0000256|HAMAP-Rule:MF_01897};			SUBUNIT: Heterotetramer, composed of two GyrA and two GyrB chains. In the heterotetramer, GyrA contains the active site tyrosine that forms a transient covalent intermediate with DNA, while GyrB binds cofactors and catalyzes ATP hydrolysis. {ECO:0000256|HAMAP-Rule:MF_01897}.				DNA topological change [GO:0006265]; DNA-templated DNA replication [GO:0006261]	chromosome [GO:0005694]; cytoplasm [GO:0005737]; DNA topoisomerase type II (double strand cut, ATP-hydrolyzing) complex [GO:0009330]	chromosome [GO:0005694]; cytoplasm [GO:0005737]; DNA topoisomerase type II (double strand cut, ATP-hydrolyzing) complex [GO:0009330]; ATP binding [GO:0005524]; DNA binding [GO:0003677]; DNA negative supercoiling activity [GO:0034335]; DNA topological change [GO:0006265]; DNA-templated DNA replication [GO:0006261]	ATP binding [GO:0005524]; DNA binding [GO:0003677]; DNA negative supercoiling activity [GO:0034335]	GO:0003677; GO:0005524; GO:0005694; GO:0005737; GO:0006261; GO:0006265; GO:0009330; GO:0034335				SUBCELLULAR LOCATION: Cytoplasm {ECO:0000256|HAMAP-Rule:MF_01897}.															15024419	2022-12-14	Topoisomerase GyrA/ParC subunit family; Type II topoisomerase GyrA/ParC subunit family
Q73FX1_WOLPM	Q73FX1	unreviewed	Q73FX1_WOLPM	DNA gyrase subunit A (EC 5.6.2.2)	gyrA WD_1202	Wolbachia pipientis wMel	900	UP000008215: Chromosome	163164	ACT_SITE 119; /note="O-(5'-phospho-DNA)-tyrosine intermediate"; /evidence="ECO:0000256|HAMAP-Rule:MF_01897"		CATALYTIC ACTIVITY: Reaction=ATP-dependent breakage, passage and rejoining of double-stranded DNA.; EC=5.6.2.2; Evidence={ECO:0000256|ARBA:ARBA00000185, ECO:0000256|HAMAP-Rule:MF_01897};			SUBUNIT: Heterotetramer, composed of two GyrA and two GyrB chains. In the heterotetramer, GyrA contains the active site tyrosine that forms a transient covalent intermediate with DNA, while GyrB binds cofactors and catalyzes ATP hydrolysis. {ECO:0000256|HAMAP-Rule:MF_01897}.				DNA topological change [GO:0006265]; DNA-templated DNA replication [GO:0006261]	chromosome [GO:0005694]; cytoplasm [GO:0005737]; DNA topoisomerase type II (double strand cut, ATP-hydrolyzing) complex [GO:0009330]	chromosome [GO:0005694]; cytoplasm [GO:0005737]; DNA topoisomerase type II (double strand cut, ATP-hydrolyzing) complex [GO:0009330]; ATP binding [GO:0005524]; DNA binding [GO:0003677]; DNA negative supercoiling activity [GO:0034335]; DNA topological change [GO:0006265]; DNA-templated DNA replication [GO:0006261]	ATP binding [GO:0005524]; DNA binding [GO:0003677]; DNA negative supercoiling activity [GO:0034335]	GO:0003677; GO:0005524; GO:0005694; GO:0005737; GO:0006261; GO:0006265; GO:0009330; GO:0034335				SUBCELLULAR LOCATION: Cytoplasm {ECO:0000256|HAMAP-Rule:MF_01897}.															15024419	2022-12-14	Topoisomerase GyrA/ParC subunit family; Type II topoisomerase GyrA/ParC subunit family
Q73HF4	Q73HF4	unreviewed	Q73HF4_WOLPM	Helicase, SNF2 family	WD_0610	Wolbachia pipientis wMel	1175	UP000008215: Chromosome	163164												ATP binding [GO:0005524]; ATP-dependent chromatin remodeler activity [GO:0140658]; helicase activity [GO:0004386]; zinc ion binding [GO:0008270]	ATP binding [GO:0005524]; ATP-dependent chromatin remodeler activity [GO:0140658]; helicase activity [GO:0004386]; zinc ion binding [GO:0008270]	GO:0004386; GO:0005524; GO:0008270; GO:0140658																			15024419	2022-12-14
Q73HF4_WOLPM	Q73HF4	unreviewed	Q73HF4_WOLPM	Helicase, SNF2 family	WD_0610	Wolbachia pipientis wMel	1175	UP000008215: Chromosome	163164												ATP binding [GO:0005524]; ATP-dependent chromatin remodeler activity [GO:0140658]; helicase activity [GO:0004386]; zinc ion binding [GO:0008270]	ATP binding [GO:0005524]; ATP-dependent chromatin remodeler activity [GO:0140658]; helicase activity [GO:0004386]; zinc ion binding [GO:0008270]	GO:0004386; GO:0005524; GO:0008270; GO:0140658																			15024419	2022-12-14
Q73GY3	Q73GY3	unreviewed	Q73GY3_WOLPM	DUF1013 domain-containing protein	WD_0796	Wolbachia pipientis wMel	200	UP000008215: Chromosome	163164																																	15024419	2022-12-14
Q73GY3_WOLPM	Q73GY3	unreviewed	Q73GY3_WOLPM	DUF1013 domain-containing protein	WD_0796	Wolbachia pipientis wMel	200	UP000008215: Chromosome	163164																																	15024419	2022-12-14
Q73FV0	Q73FV0	unreviewed	Q73FV0_WOLPM	PBECR3 domain-containing protein	WD_1223	Wolbachia pipientis wMel	412	UP000008215: Chromosome	163164																																	15024419	2022-12-14
Q73FV0_WOLPM	Q73FV0	unreviewed	Q73FV0_WOLPM	PBECR3 domain-containing protein	WD_1223	Wolbachia pipientis wMel	412	UP000008215: Chromosome	163164																																	15024419	2022-12-14
Q73GN0	Q73GN0	unreviewed	Q73GN0_WOLPM	PDDEXK_1 domain-containing protein	WD_0912	Wolbachia pipientis wMel	890	UP000008215: Chromosome	163164																																	15024419	2022-12-14
Q73GN0_WOLPM	Q73GN0	unreviewed	Q73GN0_WOLPM	PDDEXK_1 domain-containing protein	WD_0912	Wolbachia pipientis wMel	890	UP000008215: Chromosome	163164																																	15024419	2022-12-14
Q73G32	Q73G32	reviewed	TRHO_WOLPM	tRNA uridine(34) hydroxylase (EC 1.14.-.-) (tRNA hydroxylation protein O)	trhO WD_1135	Wolbachia pipientis wMel	275	UP000008215: Chromosome	163164	ACT_SITE 174; /note="Cysteine persulfide intermediate"; /evidence="ECO:0000255|HAMAP-Rule:MF_00469"		CATALYTIC ACTIVITY: Reaction=AH2 + O2 + uridine(34) in tRNA = 5-hydroxyuridine(34) in tRNA + A + H2O; Xref=Rhea:RHEA:64224, Rhea:RHEA-COMP:11727, Rhea:RHEA-COMP:13381, ChEBI:CHEBI:13193, ChEBI:CHEBI:15377, ChEBI:CHEBI:15379, ChEBI:CHEBI:17499, ChEBI:CHEBI:65315, ChEBI:CHEBI:136877; Evidence={ECO:0000255|HAMAP-Rule:MF_00469};							tRNA modification [GO:0006400]		oxidoreductase activity, acting on paired donors, with incorporation or reduction of molecular oxygen [GO:0016705]; tRNA modification [GO:0006400]	oxidoreductase activity, acting on paired donors, with incorporation or reduction of molecular oxygen [GO:0016705]	GO:0006400; GO:0016705																		CHAIN 1..275; /note="tRNA uridine(34) hydroxylase"; /id="PRO_0000161537"	15024419	2022-12-14	TrhO family
TRHO_WOLPM	Q73G32	reviewed	TRHO_WOLPM	tRNA uridine(34) hydroxylase (EC 1.14.-.-) (tRNA hydroxylation protein O)	trhO WD_1135	Wolbachia pipientis wMel	275	UP000008215: Chromosome	163164	ACT_SITE 174; /note="Cysteine persulfide intermediate"; /evidence="ECO:0000255|HAMAP-Rule:MF_00469"		CATALYTIC ACTIVITY: Reaction=AH2 + O2 + uridine(34) in tRNA = 5-hydroxyuridine(34) in tRNA + A + H2O; Xref=Rhea:RHEA:64224, Rhea:RHEA-COMP:11727, Rhea:RHEA-COMP:13381, ChEBI:CHEBI:13193, ChEBI:CHEBI:15377, ChEBI:CHEBI:15379, ChEBI:CHEBI:17499, ChEBI:CHEBI:65315, ChEBI:CHEBI:136877; Evidence={ECO:0000255|HAMAP-Rule:MF_00469};							tRNA modification [GO:0006400]		oxidoreductase activity, acting on paired donors, with incorporation or reduction of molecular oxygen [GO:0016705]; tRNA modification [GO:0006400]	oxidoreductase activity, acting on paired donors, with incorporation or reduction of molecular oxygen [GO:0016705]	GO:0006400; GO:0016705																		CHAIN 1..275; /note="tRNA uridine(34) hydroxylase"; /id="PRO_0000161537"	15024419	2022-12-14	TrhO family
Q73H87	Q73H87	unreviewed	Q73H87_WOLPM	50S ribosomal protein L3	rplC WD_0681	Wolbachia pipientis wMel	240	UP000008215: Chromosome	163164						SUBUNIT: Part of the 50S ribosomal subunit. Forms a cluster with proteins L14 and L19. {ECO:0000256|RuleBase:RU003906}.				translation [GO:0006412]	ribonucleoprotein complex [GO:1990904]; ribosome [GO:0005840]	ribonucleoprotein complex [GO:1990904]; ribosome [GO:0005840]; rRNA binding [GO:0019843]; structural constituent of ribosome [GO:0003735]; translation [GO:0006412]	rRNA binding [GO:0019843]; structural constituent of ribosome [GO:0003735]	GO:0003735; GO:0005840; GO:0006412; GO:0019843; GO:1990904																			15024419	2022-12-14	Universal ribosomal protein uL3 family
Q73H87_WOLPM	Q73H87	unreviewed	Q73H87_WOLPM	50S ribosomal protein L3	rplC WD_0681	Wolbachia pipientis wMel	240	UP000008215: Chromosome	163164						SUBUNIT: Part of the 50S ribosomal subunit. Forms a cluster with proteins L14 and L19. {ECO:0000256|RuleBase:RU003906}.				translation [GO:0006412]	ribonucleoprotein complex [GO:1990904]; ribosome [GO:0005840]	ribonucleoprotein complex [GO:1990904]; ribosome [GO:0005840]; rRNA binding [GO:0019843]; structural constituent of ribosome [GO:0003735]; translation [GO:0006412]	rRNA binding [GO:0019843]; structural constituent of ribosome [GO:0003735]	GO:0003735; GO:0005840; GO:0006412; GO:0019843; GO:1990904																			15024419	2022-12-14	Universal ribosomal protein uL3 family
Q73G07	Q73G07	unreviewed	Q73G07_WOLPM	Conserved domain protein	WD_1161	Wolbachia pipientis wMel	565	UP000008215: Chromosome	163164											membrane [GO:0016020]	membrane [GO:0016020]		GO:0016020					TRANSMEM 35..57; /note="Helical"; /evidence="ECO:0000256|SAM:Phobius"; TRANSMEM 63..90; /note="Helical"; /evidence="ECO:0000256|SAM:Phobius"; TRANSMEM 161..179; /note="Helical"; /evidence="ECO:0000256|SAM:Phobius"; TRANSMEM 185..208; /note="Helical"; /evidence="ECO:0000256|SAM:Phobius"														15024419	2022-12-14
Q73G07_WOLPM	Q73G07	unreviewed	Q73G07_WOLPM	Conserved domain protein	WD_1161	Wolbachia pipientis wMel	565	UP000008215: Chromosome	163164											membrane [GO:0016020]	membrane [GO:0016020]		GO:0016020					TRANSMEM 35..57; /note="Helical"; /evidence="ECO:0000256|SAM:Phobius"; TRANSMEM 63..90; /note="Helical"; /evidence="ECO:0000256|SAM:Phobius"; TRANSMEM 161..179; /note="Helical"; /evidence="ECO:0000256|SAM:Phobius"; TRANSMEM 185..208; /note="Helical"; /evidence="ECO:0000256|SAM:Phobius"														15024419	2022-12-14
Q73G42	Q73G42	reviewed	NUOB_WOLPM	NADH-quinone oxidoreductase subunit B (EC 7.1.1.-) (NADH dehydrogenase I subunit B) (NDH-1 subunit B)	nuoB WD_1123	Wolbachia pipientis wMel	168	UP000008215: Chromosome	163164		BINDING 49; /ligand="[4Fe-4S] cluster"; /ligand_id="ChEBI:CHEBI:49883"; /evidence="ECO:0000255|HAMAP-Rule:MF_01356"; BINDING 50; /ligand="[4Fe-4S] cluster"; /ligand_id="ChEBI:CHEBI:49883"; /evidence="ECO:0000255|HAMAP-Rule:MF_01356"; BINDING 114; /ligand="[4Fe-4S] cluster"; /ligand_id="ChEBI:CHEBI:49883"; /evidence="ECO:0000255|HAMAP-Rule:MF_01356"; BINDING 144; /ligand="[4Fe-4S] cluster"; /ligan…	CATALYTIC ACTIVITY: Reaction=a quinone + 5 H(+)(in) + NADH = a quinol + 4 H(+)(out) + NAD(+); Xref=Rhea:RHEA:57888, ChEBI:CHEBI:15378, ChEBI:CHEBI:24646, ChEBI:CHEBI:57540, ChEBI:CHEBI:57945, ChEBI:CHEBI:132124; Evidence={ECO:0000255|HAMAP-Rule:MF_01356};	COFACTOR: Name=[4Fe-4S] cluster; Xref=ChEBI:CHEBI:49883; Evidence={ECO:0000255|HAMAP-Rule:MF_01356}; Note=Binds 1 [4Fe-4S] cluster. {ECO:0000255|HAMAP-Rule:MF_01356};		SUBUNIT: NDH-1 is composed of 14 different subunits. Subunits NuoB, C, D, E, F, and G constitute the peripheral sector of the complex. {ECO:0000255|HAMAP-Rule:MF_01356}.					plasma membrane [GO:0005886]	plasma membrane [GO:0005886]; 4 iron, 4 sulfur cluster binding [GO:0051539]; iron ion binding [GO:0005506]; NADH dehydrogenase (ubiquinone) activity [GO:0008137]; quinone binding [GO:0048038]	4 iron, 4 sulfur cluster binding [GO:0051539]; iron ion binding [GO:0005506]; NADH dehydrogenase (ubiquinone) activity [GO:0008137]; quinone binding [GO:0048038]	GO:0005506; GO:0005886; GO:0008137; GO:0048038; GO:0051539				SUBCELLULAR LOCATION: Cell membrane {ECO:0000255|HAMAP-Rule:MF_01356}; Peripheral membrane protein {ECO:0000255|HAMAP-Rule:MF_01356}; Cytoplasmic side {ECO:0000255|HAMAP-Rule:MF_01356}.														CHAIN 1..168; /note="NADH-quinone oxidoreductase subunit B"; /id="PRO_0000358507"	15024419	2022-12-14	Complex I 20 kDa subunit family
NUOB_WOLPM	Q73G42	reviewed	NUOB_WOLPM	NADH-quinone oxidoreductase subunit B (EC 7.1.1.-) (NADH dehydrogenase I subunit B) (NDH-1 subunit B)	nuoB WD_1123	Wolbachia pipientis wMel	168	UP000008215: Chromosome	163164		BINDING 49; /ligand="[4Fe-4S] cluster"; /ligand_id="ChEBI:CHEBI:49883"; /evidence="ECO:0000255|HAMAP-Rule:MF_01356"; BINDING 50; /ligand="[4Fe-4S] cluster"; /ligand_id="ChEBI:CHEBI:49883"; /evidence="ECO:0000255|HAMAP-Rule:MF_01356"; BINDING 114; /ligand="[4Fe-4S] cluster"; /ligand_id="ChEBI:CHEBI:49883"; /evidence="ECO:0000255|HAMAP-Rule:MF_01356"; BINDING 144; /ligand="[4Fe-4S] cluster"; /ligan…	CATALYTIC ACTIVITY: Reaction=a quinone + 5 H(+)(in) + NADH = a quinol + 4 H(+)(out) + NAD(+); Xref=Rhea:RHEA:57888, ChEBI:CHEBI:15378, ChEBI:CHEBI:24646, ChEBI:CHEBI:57540, ChEBI:CHEBI:57945, ChEBI:CHEBI:132124; Evidence={ECO:0000255|HAMAP-Rule:MF_01356};	COFACTOR: Name=[4Fe-4S] cluster; Xref=ChEBI:CHEBI:49883; Evidence={ECO:0000255|HAMAP-Rule:MF_01356}; Note=Binds 1 [4Fe-4S] cluster. {ECO:0000255|HAMAP-Rule:MF_01356};		SUBUNIT: NDH-1 is composed of 14 different subunits. Subunits NuoB, C, D, E, F, and G constitute the peripheral sector of the complex. {ECO:0000255|HAMAP-Rule:MF_01356}.					plasma membrane [GO:0005886]	plasma membrane [GO:0005886]; 4 iron, 4 sulfur cluster binding [GO:0051539]; iron ion binding [GO:0005506]; NADH dehydrogenase (ubiquinone) activity [GO:0008137]; quinone binding [GO:0048038]	4 iron, 4 sulfur cluster binding [GO:0051539]; iron ion binding [GO:0005506]; NADH dehydrogenase (ubiquinone) activity [GO:0008137]; quinone binding [GO:0048038]	GO:0005506; GO:0005886; GO:0008137; GO:0048038; GO:0051539				SUBCELLULAR LOCATION: Cell membrane {ECO:0000255|HAMAP-Rule:MF_01356}; Peripheral membrane protein {ECO:0000255|HAMAP-Rule:MF_01356}; Cytoplasmic side {ECO:0000255|HAMAP-Rule:MF_01356}.														CHAIN 1..168; /note="NADH-quinone oxidoreductase subunit B"; /id="PRO_0000358507"	15024419	2022-12-14	Complex I 20 kDa subunit family
Q73I48	Q73I48	unreviewed	Q73I48_WOLPM	Antigenic heat-stable 120 kDa protein	WD_0332	Wolbachia pipientis wMel	892	UP000008215: Chromosome	163164																																	15024419	2022-12-14
Q73I48_WOLPM	Q73I48	unreviewed	Q73I48_WOLPM	Antigenic heat-stable 120 kDa protein	WD_0332	Wolbachia pipientis wMel	892	UP000008215: Chromosome	163164																																	15024419	2022-12-14
Q73HK0	Q73HK0	unreviewed	Q73HK0_WOLPM	CBS domain protein	WD_0558	Wolbachia pipientis wMel	427	UP000008215: Chromosome	163164											membrane [GO:0016020]	membrane [GO:0016020]; flavin adenine dinucleotide binding [GO:0050660]	flavin adenine dinucleotide binding [GO:0050660]	GO:0016020; GO:0050660				SUBCELLULAR LOCATION: Membrane {ECO:0000256|ARBA:ARBA00004141}; Multi-pass membrane protein {ECO:0000256|ARBA:ARBA00004141}.	TRANSMEM 6..29; /note="Helical"; /evidence="ECO:0000256|SAM:Phobius"; TRANSMEM 60..87; /note="Helical"; /evidence="ECO:0000256|SAM:Phobius"; TRANSMEM 93..111; /note="Helical"; /evidence="ECO:0000256|SAM:Phobius"; TRANSMEM 123..149; /note="Helical"; /evidence="ECO:0000256|SAM:Phobius"														15024419	2022-12-14	UPF0053 family, Hemolysin C subfamily
Q73HK0_WOLPM	Q73HK0	unreviewed	Q73HK0_WOLPM	CBS domain protein	WD_0558	Wolbachia pipientis wMel	427	UP000008215: Chromosome	163164											membrane [GO:0016020]	membrane [GO:0016020]; flavin adenine dinucleotide binding [GO:0050660]	flavin adenine dinucleotide binding [GO:0050660]	GO:0016020; GO:0050660				SUBCELLULAR LOCATION: Membrane {ECO:0000256|ARBA:ARBA00004141}; Multi-pass membrane protein {ECO:0000256|ARBA:ARBA00004141}.	TRANSMEM 6..29; /note="Helical"; /evidence="ECO:0000256|SAM:Phobius"; TRANSMEM 60..87; /note="Helical"; /evidence="ECO:0000256|SAM:Phobius"; TRANSMEM 93..111; /note="Helical"; /evidence="ECO:0000256|SAM:Phobius"; TRANSMEM 123..149; /note="Helical"; /evidence="ECO:0000256|SAM:Phobius"														15024419	2022-12-14	UPF0053 family, Hemolysin C subfamily
Q73I66	Q73I66	unreviewed	Q73I66_WOLPM	Single-stranded-DNA-specific exonuclease RecJ	recJ WD_0312	Wolbachia pipientis wMel	579	UP000008215: Chromosome	163164										DNA recombination [GO:0006310]; DNA repair [GO:0006281]		5'-3' exonuclease activity [GO:0008409]; nucleic acid binding [GO:0003676]; DNA recombination [GO:0006310]; DNA repair [GO:0006281]	5'-3' exonuclease activity [GO:0008409]; nucleic acid binding [GO:0003676]	GO:0003676; GO:0006281; GO:0006310; GO:0008409																			15024419	2022-12-14	RecJ family
Q73I66_WOLPM	Q73I66	unreviewed	Q73I66_WOLPM	Single-stranded-DNA-specific exonuclease RecJ	recJ WD_0312	Wolbachia pipientis wMel	579	UP000008215: Chromosome	163164										DNA recombination [GO:0006310]; DNA repair [GO:0006281]		5'-3' exonuclease activity [GO:0008409]; nucleic acid binding [GO:0003676]; DNA recombination [GO:0006310]; DNA repair [GO:0006281]	5'-3' exonuclease activity [GO:0008409]; nucleic acid binding [GO:0003676]	GO:0003676; GO:0006281; GO:0006310; GO:0008409																			15024419	2022-12-14	RecJ family
Q73H04	Q73H04	unreviewed	Q73H04_WOLPM	VHL domain-containing protein	WD_0773	Wolbachia pipientis wMel	271	UP000008215: Chromosome	163164																																	15024419	2022-12-14
Q73H04_WOLPM	Q73H04	unreviewed	Q73H04_WOLPM	VHL domain-containing protein	WD_0773	Wolbachia pipientis wMel	271	UP000008215: Chromosome	163164																																	15024419	2022-12-14
Q73G19	Q73G19	unreviewed	Q73G19_WOLPM	1-acyl-sn-glycerol-3-phosphate acyltransferase family protein	WD_1149	Wolbachia pipientis wMel	241	UP000008215: Chromosome	163164											membrane [GO:0016020]	membrane [GO:0016020]; acyltransferase activity [GO:0016746]	acyltransferase activity [GO:0016746]	GO:0016020; GO:0016746					TRANSMEM 7..27; /note="Helical"; /evidence="ECO:0000256|SAM:Phobius"; TRANSMEM 33..52; /note="Helical"; /evidence="ECO:0000256|SAM:Phobius"; TRANSMEM 165..186; /note="Helical"; /evidence="ECO:0000256|SAM:Phobius"														15024419	2022-12-14
Q73G19_WOLPM	Q73G19	unreviewed	Q73G19_WOLPM	1-acyl-sn-glycerol-3-phosphate acyltransferase family protein	WD_1149	Wolbachia pipientis wMel	241	UP000008215: Chromosome	163164											membrane [GO:0016020]	membrane [GO:0016020]; acyltransferase activity [GO:0016746]	acyltransferase activity [GO:0016746]	GO:0016020; GO:0016746					TRANSMEM 7..27; /note="Helical"; /evidence="ECO:0000256|SAM:Phobius"; TRANSMEM 33..52; /note="Helical"; /evidence="ECO:0000256|SAM:Phobius"; TRANSMEM 165..186; /note="Helical"; /evidence="ECO:0000256|SAM:Phobius"														15024419	2022-12-14
Q73FP6	Q73FP6	unreviewed	Q73FP6_WOLPM	Inositol monophosphatase family protein	WD_1280	Wolbachia pipientis wMel	231	UP000008215: Chromosome	163164										inositol phosphate dephosphorylation [GO:0046855]		inositol phosphate dephosphorylation [GO:0046855]		GO:0046855																			15024419	2022-12-14
Q73FP6_WOLPM	Q73FP6	unreviewed	Q73FP6_WOLPM	Inositol monophosphatase family protein	WD_1280	Wolbachia pipientis wMel	231	UP000008215: Chromosome	163164										inositol phosphate dephosphorylation [GO:0046855]		inositol phosphate dephosphorylation [GO:0046855]		GO:0046855																			15024419	2022-12-14
Q73GM6	Q73GM6	unreviewed	Q73GM6_WOLPM	UvrABC system protein A (UvrA protein) (Excinuclease ABC subunit A)	uvrA WD_0916	Wolbachia pipientis wMel	931	UP000008215: Chromosome	163164		BINDING 32..39; /ligand="ATP"; /ligand_id="ChEBI:CHEBI:30616"; /evidence="ECO:0000256|HAMAP-Rule:MF_00205"; BINDING 631..638; /ligand="ATP"; /ligand_id="ChEBI:CHEBI:30616"; /evidence="ECO:0000256|HAMAP-Rule:MF_00205"				SUBUNIT: Forms a heterotetramer with UvrB during the search for lesions. {ECO:0000256|HAMAP-Rule:MF_00205}.				nucleotide-excision repair [GO:0006289]; SOS response [GO:0009432]	cytoplasm [GO:0005737]; excinuclease repair complex [GO:0009380]	cytoplasm [GO:0005737]; excinuclease repair complex [GO:0009380]; ATP binding [GO:0005524]; ATP hydrolysis activity [GO:0016887]; DNA binding [GO:0003677]; excinuclease ABC activity [GO:0009381]; zinc ion binding [GO:0008270]; nucleotide-excision repair [GO:0006289]; SOS response [GO:0009432]	ATP binding [GO:0005524]; ATP hydrolysis activity [GO:0016887]; DNA binding [GO:0003677]; excinuclease ABC activity [GO:0009381]; zinc ion binding [GO:0008270]	GO:0003677; GO:0005524; GO:0005737; GO:0006289; GO:0008270; GO:0009380; GO:0009381; GO:0009432; GO:0016887				SUBCELLULAR LOCATION: Cytoplasm {ECO:0000256|HAMAP-Rule:MF_00205}.															15024419	2022-12-14	ABC transporter superfamily, UvrA family
Q73GM6_WOLPM	Q73GM6	unreviewed	Q73GM6_WOLPM	UvrABC system protein A (UvrA protein) (Excinuclease ABC subunit A)	uvrA WD_0916	Wolbachia pipientis wMel	931	UP000008215: Chromosome	163164		BINDING 32..39; /ligand="ATP"; /ligand_id="ChEBI:CHEBI:30616"; /evidence="ECO:0000256|HAMAP-Rule:MF_00205"; BINDING 631..638; /ligand="ATP"; /ligand_id="ChEBI:CHEBI:30616"; /evidence="ECO:0000256|HAMAP-Rule:MF_00205"				SUBUNIT: Forms a heterotetramer with UvrB during the search for lesions. {ECO:0000256|HAMAP-Rule:MF_00205}.				nucleotide-excision repair [GO:0006289]; SOS response [GO:0009432]	cytoplasm [GO:0005737]; excinuclease repair complex [GO:0009380]	cytoplasm [GO:0005737]; excinuclease repair complex [GO:0009380]; ATP binding [GO:0005524]; ATP hydrolysis activity [GO:0016887]; DNA binding [GO:0003677]; excinuclease ABC activity [GO:0009381]; zinc ion binding [GO:0008270]; nucleotide-excision repair [GO:0006289]; SOS response [GO:0009432]	ATP binding [GO:0005524]; ATP hydrolysis activity [GO:0016887]; DNA binding [GO:0003677]; excinuclease ABC activity [GO:0009381]; zinc ion binding [GO:0008270]	GO:0003677; GO:0005524; GO:0005737; GO:0006289; GO:0008270; GO:0009380; GO:0009381; GO:0009432; GO:0016887				SUBCELLULAR LOCATION: Cytoplasm {ECO:0000256|HAMAP-Rule:MF_00205}.															15024419	2022-12-14	ABC transporter superfamily, UvrA family
Q73HV7	Q73HV7	unreviewed	Q73HV7_WOLPM	propionyl-CoA carboxylase (EC 6.4.1.3)	pccA WD_0433	Wolbachia pipientis wMel	691	UP000008215: Chromosome	163164			CATALYTIC ACTIVITY: Reaction=ATP + hydrogencarbonate + propanoyl-CoA = (S)-methylmalonyl-CoA + ADP + H(+) + phosphate; Xref=Rhea:RHEA:23720, ChEBI:CHEBI:15378, ChEBI:CHEBI:17544, ChEBI:CHEBI:30616, ChEBI:CHEBI:43474, ChEBI:CHEBI:57327, ChEBI:CHEBI:57392, ChEBI:CHEBI:456216; EC=6.4.1.3; Evidence={ECO:0000256|ARBA:ARBA00000634}; PhysiologicalDirection=left-to-right; Xref=Rhea:RHEA:23721; Evidence={…	COFACTOR: Name=biotin; Xref=ChEBI:CHEBI:57586; Evidence={ECO:0000256|ARBA:ARBA00001953};						lipid catabolic process [GO:0016042]		ATP binding [GO:0005524]; metal ion binding [GO:0046872]; propionyl-CoA carboxylase activity [GO:0004658]; lipid catabolic process [GO:0016042]	ATP binding [GO:0005524]; metal ion binding [GO:0046872]; propionyl-CoA carboxylase activity [GO:0004658]	GO:0004658; GO:0005524; GO:0016042; GO:0046872																			15024419	2022-12-14
Q73HV7_WOLPM	Q73HV7	unreviewed	Q73HV7_WOLPM	propionyl-CoA carboxylase (EC 6.4.1.3)	pccA WD_0433	Wolbachia pipientis wMel	691	UP000008215: Chromosome	163164			CATALYTIC ACTIVITY: Reaction=ATP + hydrogencarbonate + propanoyl-CoA = (S)-methylmalonyl-CoA + ADP + H(+) + phosphate; Xref=Rhea:RHEA:23720, ChEBI:CHEBI:15378, ChEBI:CHEBI:17544, ChEBI:CHEBI:30616, ChEBI:CHEBI:43474, ChEBI:CHEBI:57327, ChEBI:CHEBI:57392, ChEBI:CHEBI:456216; EC=6.4.1.3; Evidence={ECO:0000256|ARBA:ARBA00000634}; PhysiologicalDirection=left-to-right; Xref=Rhea:RHEA:23721; Evidence={…	COFACTOR: Name=biotin; Xref=ChEBI:CHEBI:57586; Evidence={ECO:0000256|ARBA:ARBA00001953};						lipid catabolic process [GO:0016042]		ATP binding [GO:0005524]; metal ion binding [GO:0046872]; propionyl-CoA carboxylase activity [GO:0004658]; lipid catabolic process [GO:0016042]	ATP binding [GO:0005524]; metal ion binding [GO:0046872]; propionyl-CoA carboxylase activity [GO:0004658]	GO:0004658; GO:0005524; GO:0016042; GO:0046872																			15024419	2022-12-14
Q73HY1	Q73HY1	unreviewed	Q73HY1_WOLPM	Na+/H+ antiporter, putative	WD_0407	Wolbachia pipientis wMel	431	UP000008215: Chromosome	163164											plasma membrane [GO:0005886]	plasma membrane [GO:0005886]		GO:0005886				SUBCELLULAR LOCATION: Membrane {ECO:0000256|ARBA:ARBA00004141}; Multi-pass membrane protein {ECO:0000256|ARBA:ARBA00004141}.	TRANSMEM 7..24; /note="Helical"; /evidence="ECO:0000256|SAM:Phobius"; TRANSMEM 30..48; /note="Helical"; /evidence="ECO:0000256|SAM:Phobius"; TRANSMEM 69..90; /note="Helical"; /evidence="ECO:0000256|SAM:Phobius"; TRANSMEM 110..135; /note="Helical"; /evidence="ECO:0000256|SAM:Phobius"; TRANSMEM 147..170; /note="Helical"; /evidence="ECO:0000256|SAM:Phobius"; TRANSMEM 190..209; /note="Helical"; /evid…														15024419	2022-12-14
Q73HY1_WOLPM	Q73HY1	unreviewed	Q73HY1_WOLPM	Na+/H+ antiporter, putative	WD_0407	Wolbachia pipientis wMel	431	UP000008215: Chromosome	163164											plasma membrane [GO:0005886]	plasma membrane [GO:0005886]		GO:0005886				SUBCELLULAR LOCATION: Membrane {ECO:0000256|ARBA:ARBA00004141}; Multi-pass membrane protein {ECO:0000256|ARBA:ARBA00004141}.	TRANSMEM 7..24; /note="Helical"; /evidence="ECO:0000256|SAM:Phobius"; TRANSMEM 30..48; /note="Helical"; /evidence="ECO:0000256|SAM:Phobius"; TRANSMEM 69..90; /note="Helical"; /evidence="ECO:0000256|SAM:Phobius"; TRANSMEM 110..135; /note="Helical"; /evidence="ECO:0000256|SAM:Phobius"; TRANSMEM 147..170; /note="Helical"; /evidence="ECO:0000256|SAM:Phobius"; TRANSMEM 190..209; /note="Helical"; /evid…														15024419	2022-12-14
Q73GM9	Q73GM9	unreviewed	Q73GM9_WOLPM	Phosphoribosylformylglycinamidine synthase subunit PurL (FGAM synthase) (EC 6.3.5.3) (Formylglycinamide ribonucleotide amidotransferase subunit II) (FGAR amidotransferase II) (FGAR-AT II) (Glutamine amidotransferase PurL) (Phosphoribosylformylglycinamidine synthase subunit II)	purL WD_0913	Wolbachia pipientis wMel	1032	UP000008215: Chromosome	163164	ACT_SITE 305; /evidence="ECO:0000256|HAMAP-Rule:MF_00420"; ACT_SITE 365; /note="Proton acceptor"; /evidence="ECO:0000256|HAMAP-Rule:MF_00420"	BINDING 361; /ligand="ATP"; /ligand_id="ChEBI:CHEBI:30616"; /evidence="ECO:0000256|HAMAP-Rule:MF_00420"; BINDING 363; /ligand="Mg(2+)"; /ligand_id="ChEBI:CHEBI:18420"; /ligand_label="1"; /evidence="ECO:0000256|HAMAP-Rule:MF_00420"; BINDING 386; /ligand="substrate"; /evidence="ECO:0000256|HAMAP-Rule:MF_00420"; BINDING 387; /ligand="Mg(2+)"; /ligand_id="ChEBI:CHEBI:18420"; /ligand_label="2"; /evide…	CATALYTIC ACTIVITY: Reaction=ATP + H2O + L-glutamine + N(2)-formyl-N(1)-(5-phospho-beta-D-ribosyl)glycinamide = 2-formamido-N(1)-(5-O-phospho-beta-D-ribosyl)acetamidine + ADP + H(+) + L-glutamate + phosphate; Xref=Rhea:RHEA:17129, ChEBI:CHEBI:15377, ChEBI:CHEBI:15378, ChEBI:CHEBI:29985, ChEBI:CHEBI:30616, ChEBI:CHEBI:43474, ChEBI:CHEBI:58359, ChEBI:CHEBI:147286, ChEBI:CHEBI:147287, ChEBI:CHEBI:45…			SUBUNIT: Monomer. Part of the FGAM synthase complex composed of 1 PurL, 1 PurQ and 2 PurS subunits. {ECO:0000256|HAMAP-Rule:MF_00420}.				'de novo' IMP biosynthetic process [GO:0006189]	cytoplasm [GO:0005737]	cytoplasm [GO:0005737]; ATP binding [GO:0005524]; magnesium ion binding [GO:0000287]; phosphoribosylformylglycinamidine synthase activity [GO:0004642]; 'de novo' IMP biosynthetic process [GO:0006189]	ATP binding [GO:0005524]; magnesium ion binding [GO:0000287]; phosphoribosylformylglycinamidine synthase activity [GO:0004642]	GO:0000287; GO:0004642; GO:0005524; GO:0005737; GO:0006189				SUBCELLULAR LOCATION: Cytoplasm {ECO:0000256|HAMAP-Rule:MF_00420}.															15024419	2022-12-14	FGAMS family
Q73GM9_WOLPM	Q73GM9	unreviewed	Q73GM9_WOLPM	Phosphoribosylformylglycinamidine synthase subunit PurL (FGAM synthase) (EC 6.3.5.3) (Formylglycinamide ribonucleotide amidotransferase subunit II) (FGAR amidotransferase II) (FGAR-AT II) (Glutamine amidotransferase PurL) (Phosphoribosylformylglycinamidine synthase subunit II)	purL WD_0913	Wolbachia pipientis wMel	1032	UP000008215: Chromosome	163164	ACT_SITE 305; /evidence="ECO:0000256|HAMAP-Rule:MF_00420"; ACT_SITE 365; /note="Proton acceptor"; /evidence="ECO:0000256|HAMAP-Rule:MF_00420"	BINDING 361; /ligand="ATP"; /ligand_id="ChEBI:CHEBI:30616"; /evidence="ECO:0000256|HAMAP-Rule:MF_00420"; BINDING 363; /ligand="Mg(2+)"; /ligand_id="ChEBI:CHEBI:18420"; /ligand_label="1"; /evidence="ECO:0000256|HAMAP-Rule:MF_00420"; BINDING 386; /ligand="substrate"; /evidence="ECO:0000256|HAMAP-Rule:MF_00420"; BINDING 387; /ligand="Mg(2+)"; /ligand_id="ChEBI:CHEBI:18420"; /ligand_label="2"; /evide…	CATALYTIC ACTIVITY: Reaction=ATP + H2O + L-glutamine + N(2)-formyl-N(1)-(5-phospho-beta-D-ribosyl)glycinamide = 2-formamido-N(1)-(5-O-phospho-beta-D-ribosyl)acetamidine + ADP + H(+) + L-glutamate + phosphate; Xref=Rhea:RHEA:17129, ChEBI:CHEBI:15377, ChEBI:CHEBI:15378, ChEBI:CHEBI:29985, ChEBI:CHEBI:30616, ChEBI:CHEBI:43474, ChEBI:CHEBI:58359, ChEBI:CHEBI:147286, ChEBI:CHEBI:147287, ChEBI:CHEBI:45…			SUBUNIT: Monomer. Part of the FGAM synthase complex composed of 1 PurL, 1 PurQ and 2 PurS subunits. {ECO:0000256|HAMAP-Rule:MF_00420}.				'de novo' IMP biosynthetic process [GO:0006189]	cytoplasm [GO:0005737]	cytoplasm [GO:0005737]; ATP binding [GO:0005524]; magnesium ion binding [GO:0000287]; phosphoribosylformylglycinamidine synthase activity [GO:0004642]; 'de novo' IMP biosynthetic process [GO:0006189]	ATP binding [GO:0005524]; magnesium ion binding [GO:0000287]; phosphoribosylformylglycinamidine synthase activity [GO:0004642]	GO:0000287; GO:0004642; GO:0005524; GO:0005737; GO:0006189				SUBCELLULAR LOCATION: Cytoplasm {ECO:0000256|HAMAP-Rule:MF_00420}.															15024419	2022-12-14	FGAMS family
Q73GS8	Q73GS8	unreviewed	Q73GS8_WOLPM	Membrane protein, putative	WD_0854	Wolbachia pipientis wMel	1242	UP000008215: Chromosome	163164										protein secretion by the type IV secretion system [GO:0030255]	plasma membrane [GO:0005886]	plasma membrane [GO:0005886]; protein secretion by the type IV secretion system [GO:0030255]		GO:0005886; GO:0030255				SUBCELLULAR LOCATION: Cell membrane {ECO:0000256|ARBA:ARBA00004651}; Multi-pass membrane protein {ECO:0000256|ARBA:ARBA00004651}.	TRANSMEM 344..365; /note="Helical"; /evidence="ECO:0000256|SAM:Phobius"; TRANSMEM 377..395; /note="Helical"; /evidence="ECO:0000256|SAM:Phobius"; TRANSMEM 461..486; /note="Helical"; /evidence="ECO:0000256|SAM:Phobius"; TRANSMEM 493..515; /note="Helical"; /evidence="ECO:0000256|SAM:Phobius"; TRANSMEM 521..544; /note="Helical"; /evidence="ECO:0000256|SAM:Phobius"; TRANSMEM 803..823; /note="Helical"…														15024419	2022-12-14	TrbL/VirB6 family
Q73GS8_WOLPM	Q73GS8	unreviewed	Q73GS8_WOLPM	Membrane protein, putative	WD_0854	Wolbachia pipientis wMel	1242	UP000008215: Chromosome	163164										protein secretion by the type IV secretion system [GO:0030255]	plasma membrane [GO:0005886]	plasma membrane [GO:0005886]; protein secretion by the type IV secretion system [GO:0030255]		GO:0005886; GO:0030255				SUBCELLULAR LOCATION: Cell membrane {ECO:0000256|ARBA:ARBA00004651}; Multi-pass membrane protein {ECO:0000256|ARBA:ARBA00004651}.	TRANSMEM 344..365; /note="Helical"; /evidence="ECO:0000256|SAM:Phobius"; TRANSMEM 377..395; /note="Helical"; /evidence="ECO:0000256|SAM:Phobius"; TRANSMEM 461..486; /note="Helical"; /evidence="ECO:0000256|SAM:Phobius"; TRANSMEM 493..515; /note="Helical"; /evidence="ECO:0000256|SAM:Phobius"; TRANSMEM 521..544; /note="Helical"; /evidence="ECO:0000256|SAM:Phobius"; TRANSMEM 803..823; /note="Helical"…														15024419	2022-12-14	TrbL/VirB6 family
Q73GK9	Q73GK9	reviewed	ZNUC_WOLPM	Zinc import ATP-binding protein ZnuC (EC 7.2.2.20)	znuC WD_0938	Wolbachia pipientis wMel	246	UP000008215: Chromosome	163164		BINDING 56..63; /ligand="ATP"; /ligand_id="ChEBI:CHEBI:30616"; /evidence="ECO:0000255|HAMAP-Rule:MF_01725"	CATALYTIC ACTIVITY: Reaction=ATP(in) + H2O(in) + Zn(2+)(out) = ADP(in) + H(+)(in) + phosphate(in) + Zn(2+)(in); Xref=Rhea:RHEA:29795, ChEBI:CHEBI:15377, ChEBI:CHEBI:15378, ChEBI:CHEBI:29105, ChEBI:CHEBI:30616, ChEBI:CHEBI:43474, ChEBI:CHEBI:456216; EC=7.2.2.20; Evidence={ECO:0000255|HAMAP-Rule:MF_01725};			SUBUNIT: The complex is composed of two ATP-binding proteins (ZnuC), two transmembrane proteins (ZnuB) and a solute-binding protein (ZnuA). {ECO:0000255|HAMAP-Rule:MF_01725}.					plasma membrane [GO:0005886]	plasma membrane [GO:0005886]; ABC-type zinc transporter activity [GO:0015633]; ATP binding [GO:0005524]	ABC-type zinc transporter activity [GO:0015633]; ATP binding [GO:0005524]	GO:0005524; GO:0005886; GO:0015633				SUBCELLULAR LOCATION: Cell membrane {ECO:0000255|HAMAP-Rule:MF_01725}; Peripheral membrane protein {ECO:0000255|HAMAP-Rule:MF_01725}.														CHAIN 1..246; /note="Zinc import ATP-binding protein ZnuC"; /id="PRO_0000281566"	15024419	2022-12-14	ABC transporter superfamily, Zinc importer (TC 3.A.1.15.5) family
ZNUC_WOLPM	Q73GK9	reviewed	ZNUC_WOLPM	Zinc import ATP-binding protein ZnuC (EC 7.2.2.20)	znuC WD_0938	Wolbachia pipientis wMel	246	UP000008215: Chromosome	163164		BINDING 56..63; /ligand="ATP"; /ligand_id="ChEBI:CHEBI:30616"; /evidence="ECO:0000255|HAMAP-Rule:MF_01725"	CATALYTIC ACTIVITY: Reaction=ATP(in) + H2O(in) + Zn(2+)(out) = ADP(in) + H(+)(in) + phosphate(in) + Zn(2+)(in); Xref=Rhea:RHEA:29795, ChEBI:CHEBI:15377, ChEBI:CHEBI:15378, ChEBI:CHEBI:29105, ChEBI:CHEBI:30616, ChEBI:CHEBI:43474, ChEBI:CHEBI:456216; EC=7.2.2.20; Evidence={ECO:0000255|HAMAP-Rule:MF_01725};			SUBUNIT: The complex is composed of two ATP-binding proteins (ZnuC), two transmembrane proteins (ZnuB) and a solute-binding protein (ZnuA). {ECO:0000255|HAMAP-Rule:MF_01725}.					plasma membrane [GO:0005886]	plasma membrane [GO:0005886]; ABC-type zinc transporter activity [GO:0015633]; ATP binding [GO:0005524]	ABC-type zinc transporter activity [GO:0015633]; ATP binding [GO:0005524]	GO:0005524; GO:0005886; GO:0015633				SUBCELLULAR LOCATION: Cell membrane {ECO:0000255|HAMAP-Rule:MF_01725}; Peripheral membrane protein {ECO:0000255|HAMAP-Rule:MF_01725}.														CHAIN 1..246; /note="Zinc import ATP-binding protein ZnuC"; /id="PRO_0000281566"	15024419	2022-12-14	ABC transporter superfamily, Zinc importer (TC 3.A.1.15.5) family
Q73GY5	Q73GY5	unreviewed	Q73GY5_WOLPM	RDD domain-containing protein	WD_0793	Wolbachia pipientis wMel	158	UP000008215: Chromosome	163164											membrane [GO:0016020]	membrane [GO:0016020]		GO:0016020				SUBCELLULAR LOCATION: Membrane {ECO:0000256|ARBA:ARBA00004141}; Multi-pass membrane protein {ECO:0000256|ARBA:ARBA00004141}.	TRANSMEM 14..33; /note="Helical"; /evidence="ECO:0000256|SAM:Phobius"; TRANSMEM 45..73; /note="Helical"; /evidence="ECO:0000256|SAM:Phobius"; TRANSMEM 107..132; /note="Helical"; /evidence="ECO:0000256|SAM:Phobius"														15024419	2022-12-14
Q73GY5_WOLPM	Q73GY5	unreviewed	Q73GY5_WOLPM	RDD domain-containing protein	WD_0793	Wolbachia pipientis wMel	158	UP000008215: Chromosome	163164											membrane [GO:0016020]	membrane [GO:0016020]		GO:0016020				SUBCELLULAR LOCATION: Membrane {ECO:0000256|ARBA:ARBA00004141}; Multi-pass membrane protein {ECO:0000256|ARBA:ARBA00004141}.	TRANSMEM 14..33; /note="Helical"; /evidence="ECO:0000256|SAM:Phobius"; TRANSMEM 45..73; /note="Helical"; /evidence="ECO:0000256|SAM:Phobius"; TRANSMEM 107..132; /note="Helical"; /evidence="ECO:0000256|SAM:Phobius"														15024419	2022-12-14
Q73I45	Q73I45	unreviewed	Q73I45_WOLPM	Chromosome segregation protein SMC	WD_0335	Wolbachia pipientis wMel	825	UP000008215: Chromosome	163164																																	15024419	2022-12-14
Q73I45_WOLPM	Q73I45	unreviewed	Q73I45_WOLPM	Chromosome segregation protein SMC	WD_0335	Wolbachia pipientis wMel	825	UP000008215: Chromosome	163164																																	15024419	2022-12-14
Q73GQ1	Q73GQ1	unreviewed	Q73GQ1_WOLPM	F420_ligase domain-containing protein	WD_0885	Wolbachia pipientis wMel	245	UP000008215: Chromosome	163164																																	15024419	2022-12-14
Q73GQ1_WOLPM	Q73GQ1	unreviewed	Q73GQ1_WOLPM	F420_ligase domain-containing protein	WD_0885	Wolbachia pipientis wMel	245	UP000008215: Chromosome	163164																																	15024419	2022-12-14
Q73HF5	Q73HF5	unreviewed	Q73HF5_WOLPM	Regulatory protein RepA, putative	WD_0609	Wolbachia pipientis wMel	731	UP000008215: Chromosome	163164																																	15024419	2022-12-14
Q73HF5_WOLPM	Q73HF5	unreviewed	Q73HF5_WOLPM	Regulatory protein RepA, putative	WD_0609	Wolbachia pipientis wMel	731	UP000008215: Chromosome	163164																																	15024419	2022-12-14
Q73GP7	Q73GP7	unreviewed	Q73GP7_WOLPM	Iron-sulfur cluster assembly scaffold protein IscU	WD_0889	Wolbachia pipientis wMel	127	UP000008215: Chromosome	163164										iron-sulfur cluster assembly [GO:0016226]		iron ion binding [GO:0005506]; iron-sulfur cluster binding [GO:0051536]; iron-sulfur cluster assembly [GO:0016226]	iron ion binding [GO:0005506]; iron-sulfur cluster binding [GO:0051536]	GO:0005506; GO:0016226; GO:0051536																			15024419	2022-12-14	NifU family
Q73GP7_WOLPM	Q73GP7	unreviewed	Q73GP7_WOLPM	Iron-sulfur cluster assembly scaffold protein IscU	WD_0889	Wolbachia pipientis wMel	127	UP000008215: Chromosome	163164										iron-sulfur cluster assembly [GO:0016226]		iron ion binding [GO:0005506]; iron-sulfur cluster binding [GO:0051536]; iron-sulfur cluster assembly [GO:0016226]	iron ion binding [GO:0005506]; iron-sulfur cluster binding [GO:0051536]	GO:0005506; GO:0016226; GO:0051536																			15024419	2022-12-14	NifU family
Q73HW5	Q73HW5	reviewed	SYFB_WOLPM	Phenylalanine--tRNA ligase beta subunit (EC 6.1.1.20) (Phenylalanyl-tRNA synthetase beta subunit) (PheRS)	pheT WD_0425	Wolbachia pipientis wMel	779	UP000008215: Chromosome	163164		BINDING 446; /ligand="Mg(2+)"; /ligand_id="ChEBI:CHEBI:18420"; /ligand_note="shared with alpha subunit"; /evidence="ECO:0000255|HAMAP-Rule:MF_00283"; BINDING 452; /ligand="Mg(2+)"; /ligand_id="ChEBI:CHEBI:18420"; /ligand_note="shared with alpha subunit"; /evidence="ECO:0000255|HAMAP-Rule:MF_00283"; BINDING 455; /ligand="Mg(2+)"; /ligand_id="ChEBI:CHEBI:18420"; /ligand_note="shared with alpha subu…	CATALYTIC ACTIVITY: Reaction=ATP + L-phenylalanine + tRNA(Phe) = AMP + diphosphate + H(+) + L-phenylalanyl-tRNA(Phe); Xref=Rhea:RHEA:19413, Rhea:RHEA-COMP:9668, Rhea:RHEA-COMP:9699, ChEBI:CHEBI:15378, ChEBI:CHEBI:30616, ChEBI:CHEBI:33019, ChEBI:CHEBI:58095, ChEBI:CHEBI:78442, ChEBI:CHEBI:78531, ChEBI:CHEBI:456215; EC=6.1.1.20; Evidence={ECO:0000255|HAMAP-Rule:MF_00283};	COFACTOR: Name=Mg(2+); Xref=ChEBI:CHEBI:18420; Evidence={ECO:0000255|HAMAP-Rule:MF_00283}; Note=Binds 2 magnesium ions per tetramer. {ECO:0000255|HAMAP-Rule:MF_00283};		SUBUNIT: Tetramer of two alpha and two beta subunits. {ECO:0000255|HAMAP-Rule:MF_00283}.				phenylalanyl-tRNA aminoacylation [GO:0006432]	cytoplasm [GO:0005737]	cytoplasm [GO:0005737]; ATP binding [GO:0005524]; magnesium ion binding [GO:0000287]; phenylalanine-tRNA ligase activity [GO:0004826]; tRNA binding [GO:0000049]; phenylalanyl-tRNA aminoacylation [GO:0006432]	ATP binding [GO:0005524]; magnesium ion binding [GO:0000287]; phenylalanine-tRNA ligase activity [GO:0004826]; tRNA binding [GO:0000049]	GO:0000049; GO:0000287; GO:0004826; GO:0005524; GO:0005737; GO:0006432				SUBCELLULAR LOCATION: Cytoplasm {ECO:0000255|HAMAP-Rule:MF_00283}.														CHAIN 1..779; /note="Phenylalanine--tRNA ligase beta subunit"; /id="PRO_0000126987"	15024419	2022-12-14	Phenylalanyl-tRNA synthetase beta subunit family, Type 1 subfamily
SYFB_WOLPM	Q73HW5	reviewed	SYFB_WOLPM	Phenylalanine--tRNA ligase beta subunit (EC 6.1.1.20) (Phenylalanyl-tRNA synthetase beta subunit) (PheRS)	pheT WD_0425	Wolbachia pipientis wMel	779	UP000008215: Chromosome	163164		BINDING 446; /ligand="Mg(2+)"; /ligand_id="ChEBI:CHEBI:18420"; /ligand_note="shared with alpha subunit"; /evidence="ECO:0000255|HAMAP-Rule:MF_00283"; BINDING 452; /ligand="Mg(2+)"; /ligand_id="ChEBI:CHEBI:18420"; /ligand_note="shared with alpha subunit"; /evidence="ECO:0000255|HAMAP-Rule:MF_00283"; BINDING 455; /ligand="Mg(2+)"; /ligand_id="ChEBI:CHEBI:18420"; /ligand_note="shared with alpha subu…	CATALYTIC ACTIVITY: Reaction=ATP + L-phenylalanine + tRNA(Phe) = AMP + diphosphate + H(+) + L-phenylalanyl-tRNA(Phe); Xref=Rhea:RHEA:19413, Rhea:RHEA-COMP:9668, Rhea:RHEA-COMP:9699, ChEBI:CHEBI:15378, ChEBI:CHEBI:30616, ChEBI:CHEBI:33019, ChEBI:CHEBI:58095, ChEBI:CHEBI:78442, ChEBI:CHEBI:78531, ChEBI:CHEBI:456215; EC=6.1.1.20; Evidence={ECO:0000255|HAMAP-Rule:MF_00283};	COFACTOR: Name=Mg(2+); Xref=ChEBI:CHEBI:18420; Evidence={ECO:0000255|HAMAP-Rule:MF_00283}; Note=Binds 2 magnesium ions per tetramer. {ECO:0000255|HAMAP-Rule:MF_00283};		SUBUNIT: Tetramer of two alpha and two beta subunits. {ECO:0000255|HAMAP-Rule:MF_00283}.				phenylalanyl-tRNA aminoacylation [GO:0006432]	cytoplasm [GO:0005737]	cytoplasm [GO:0005737]; ATP binding [GO:0005524]; magnesium ion binding [GO:0000287]; phenylalanine-tRNA ligase activity [GO:0004826]; tRNA binding [GO:0000049]; phenylalanyl-tRNA aminoacylation [GO:0006432]	ATP binding [GO:0005524]; magnesium ion binding [GO:0000287]; phenylalanine-tRNA ligase activity [GO:0004826]; tRNA binding [GO:0000049]	GO:0000049; GO:0000287; GO:0004826; GO:0005524; GO:0005737; GO:0006432				SUBCELLULAR LOCATION: Cytoplasm {ECO:0000255|HAMAP-Rule:MF_00283}.														CHAIN 1..779; /note="Phenylalanine--tRNA ligase beta subunit"; /id="PRO_0000126987"	15024419	2022-12-14	Phenylalanyl-tRNA synthetase beta subunit family, Type 1 subfamily
Q73I30	Q73I30	unreviewed	Q73I30_WOLPM	Inner membrane protein	WD_0353	Wolbachia pipientis wMel	394	UP000008215: Chromosome	163164											membrane [GO:0016020]	membrane [GO:0016020]		GO:0016020					TRANSMEM 52..75; /note="Helical"; /evidence="ECO:0000256|SAM:Phobius"														15024419	2022-12-14
Q73I30_WOLPM	Q73I30	unreviewed	Q73I30_WOLPM	Inner membrane protein	WD_0353	Wolbachia pipientis wMel	394	UP000008215: Chromosome	163164											membrane [GO:0016020]	membrane [GO:0016020]		GO:0016020					TRANSMEM 52..75; /note="Helical"; /evidence="ECO:0000256|SAM:Phobius"														15024419	2022-12-14
Q73HI3	Q73HI3	unreviewed	Q73HI3_WOLPM	Phage related protein	WD_0577	Wolbachia pipientis wMel	444	UP000008215: Chromosome	163164																																	15024419	2022-12-14
Q73HI3_WOLPM	Q73HI3	unreviewed	Q73HI3_WOLPM	Phage related protein	WD_0577	Wolbachia pipientis wMel	444	UP000008215: Chromosome	163164																																	15024419	2022-12-14
Q73IJ7	Q73IJ7	unreviewed	Q73IJ7_WOLPM	Type-4 uracil-DNA glycosylase (EC 3.2.2.27)	WD_0164	Wolbachia pipientis wMel	273	UP000008215: Chromosome	163164			CATALYTIC ACTIVITY: Reaction=Hydrolyzes single-stranded DNA or mismatched double-stranded DNA and polynucleotides, releasing free uracil.; EC=3.2.2.27; Evidence={ECO:0000256|ARBA:ARBA00001400};									4 iron, 4 sulfur cluster binding [GO:0051539]; metal ion binding [GO:0046872]; uracil DNA N-glycosylase activity [GO:0004844]	4 iron, 4 sulfur cluster binding [GO:0051539]; metal ion binding [GO:0046872]; uracil DNA N-glycosylase activity [GO:0004844]	GO:0004844; GO:0046872; GO:0051539																			15024419	2022-12-14	Uracil-DNA glycosylase (UDG) superfamily, Type 4 (UDGa) family
Q73IJ7_WOLPM	Q73IJ7	unreviewed	Q73IJ7_WOLPM	Type-4 uracil-DNA glycosylase (EC 3.2.2.27)	WD_0164	Wolbachia pipientis wMel	273	UP000008215: Chromosome	163164			CATALYTIC ACTIVITY: Reaction=Hydrolyzes single-stranded DNA or mismatched double-stranded DNA and polynucleotides, releasing free uracil.; EC=3.2.2.27; Evidence={ECO:0000256|ARBA:ARBA00001400};									4 iron, 4 sulfur cluster binding [GO:0051539]; metal ion binding [GO:0046872]; uracil DNA N-glycosylase activity [GO:0004844]	4 iron, 4 sulfur cluster binding [GO:0051539]; metal ion binding [GO:0046872]; uracil DNA N-glycosylase activity [GO:0004844]	GO:0004844; GO:0046872; GO:0051539																			15024419	2022-12-14	Uracil-DNA glycosylase (UDG) superfamily, Type 4 (UDGa) family
Q73GH4	Q73GH4	reviewed	NUOI_WOLPM	NADH-quinone oxidoreductase subunit I (EC 7.1.1.-) (NADH dehydrogenase I subunit I) (NDH-1 subunit I)	nuoI WD_0980	Wolbachia pipientis wMel	169	UP000008215: Chromosome	163164		BINDING 70; /ligand="[4Fe-4S] cluster"; /ligand_id="ChEBI:CHEBI:49883"; /ligand_label="1"; /evidence="ECO:0000255|HAMAP-Rule:MF_01351"; BINDING 73; /ligand="[4Fe-4S] cluster"; /ligand_id="ChEBI:CHEBI:49883"; /ligand_label="1"; /evidence="ECO:0000255|HAMAP-Rule:MF_01351"; BINDING 76; /ligand="[4Fe-4S] cluster"; /ligand_id="ChEBI:CHEBI:49883"; /ligand_label="1"; /evidence="ECO:0000255|HAMAP-Rule:MF…	CATALYTIC ACTIVITY: Reaction=a quinone + 5 H(+)(in) + NADH = a quinol + 4 H(+)(out) + NAD(+); Xref=Rhea:RHEA:57888, ChEBI:CHEBI:15378, ChEBI:CHEBI:24646, ChEBI:CHEBI:57540, ChEBI:CHEBI:57945, ChEBI:CHEBI:132124; Evidence={ECO:0000255|HAMAP-Rule:MF_01351};	COFACTOR: Name=[4Fe-4S] cluster; Xref=ChEBI:CHEBI:49883; Evidence={ECO:0000255|HAMAP-Rule:MF_01351}; Note=Binds 2 [4Fe-4S] clusters per subunit. {ECO:0000255|HAMAP-Rule:MF_01351};		SUBUNIT: NDH-1 is composed of 14 different subunits. Subunits NuoA, H, J, K, L, M, N constitute the membrane sector of the complex. {ECO:0000255|HAMAP-Rule:MF_01351}.					plasma membrane [GO:0005886]	plasma membrane [GO:0005886]; 4 iron, 4 sulfur cluster binding [GO:0051539]; iron ion binding [GO:0005506]; NADH dehydrogenase (quinone) activity [GO:0050136]; quinone binding [GO:0048038]	4 iron, 4 sulfur cluster binding [GO:0051539]; iron ion binding [GO:0005506]; NADH dehydrogenase (quinone) activity [GO:0050136]; quinone binding [GO:0048038]	GO:0005506; GO:0005886; GO:0048038; GO:0050136; GO:0051539				SUBCELLULAR LOCATION: Cell membrane {ECO:0000255|HAMAP-Rule:MF_01351}; Peripheral membrane protein {ECO:0000255|HAMAP-Rule:MF_01351}.														CHAIN 1..169; /note="NADH-quinone oxidoreductase subunit I"; /id="PRO_0000245757"	15024419	2022-12-14	Complex I 23 kDa subunit family
NUOI_WOLPM	Q73GH4	reviewed	NUOI_WOLPM	NADH-quinone oxidoreductase subunit I (EC 7.1.1.-) (NADH dehydrogenase I subunit I) (NDH-1 subunit I)	nuoI WD_0980	Wolbachia pipientis wMel	169	UP000008215: Chromosome	163164		BINDING 70; /ligand="[4Fe-4S] cluster"; /ligand_id="ChEBI:CHEBI:49883"; /ligand_label="1"; /evidence="ECO:0000255|HAMAP-Rule:MF_01351"; BINDING 73; /ligand="[4Fe-4S] cluster"; /ligand_id="ChEBI:CHEBI:49883"; /ligand_label="1"; /evidence="ECO:0000255|HAMAP-Rule:MF_01351"; BINDING 76; /ligand="[4Fe-4S] cluster"; /ligand_id="ChEBI:CHEBI:49883"; /ligand_label="1"; /evidence="ECO:0000255|HAMAP-Rule:MF…	CATALYTIC ACTIVITY: Reaction=a quinone + 5 H(+)(in) + NADH = a quinol + 4 H(+)(out) + NAD(+); Xref=Rhea:RHEA:57888, ChEBI:CHEBI:15378, ChEBI:CHEBI:24646, ChEBI:CHEBI:57540, ChEBI:CHEBI:57945, ChEBI:CHEBI:132124; Evidence={ECO:0000255|HAMAP-Rule:MF_01351};	COFACTOR: Name=[4Fe-4S] cluster; Xref=ChEBI:CHEBI:49883; Evidence={ECO:0000255|HAMAP-Rule:MF_01351}; Note=Binds 2 [4Fe-4S] clusters per subunit. {ECO:0000255|HAMAP-Rule:MF_01351};		SUBUNIT: NDH-1 is composed of 14 different subunits. Subunits NuoA, H, J, K, L, M, N constitute the membrane sector of the complex. {ECO:0000255|HAMAP-Rule:MF_01351}.					plasma membrane [GO:0005886]	plasma membrane [GO:0005886]; 4 iron, 4 sulfur cluster binding [GO:0051539]; iron ion binding [GO:0005506]; NADH dehydrogenase (quinone) activity [GO:0050136]; quinone binding [GO:0048038]	4 iron, 4 sulfur cluster binding [GO:0051539]; iron ion binding [GO:0005506]; NADH dehydrogenase (quinone) activity [GO:0050136]; quinone binding [GO:0048038]	GO:0005506; GO:0005886; GO:0048038; GO:0050136; GO:0051539				SUBCELLULAR LOCATION: Cell membrane {ECO:0000255|HAMAP-Rule:MF_01351}; Peripheral membrane protein {ECO:0000255|HAMAP-Rule:MF_01351}.														CHAIN 1..169; /note="NADH-quinone oxidoreductase subunit I"; /id="PRO_0000245757"	15024419	2022-12-14	Complex I 23 kDa subunit family
Q73HH7	Q73HH7	unreviewed	Q73HH7_WOLPM	AAA domain-containing protein	WD_0583	Wolbachia pipientis wMel	225	UP000008215: Chromosome	163164																																	15024419	2022-12-14
Q73HH7_WOLPM	Q73HH7	unreviewed	Q73HH7_WOLPM	AAA domain-containing protein	WD_0583	Wolbachia pipientis wMel	225	UP000008215: Chromosome	163164																																	15024419	2022-12-14
Q73HV5	Q73HV5	reviewed	SYE1_WOLPM	Glutamate--tRNA ligase 1 (EC 6.1.1.17) (Glutamyl-tRNA synthetase 1) (GluRS 1)	gltX1 WD_0435	Wolbachia pipientis wMel	473	UP000008215: Chromosome	163164		BINDING 255; /ligand="ATP"; /ligand_id="ChEBI:CHEBI:30616"; /evidence="ECO:0000255|HAMAP-Rule:MF_00022"	CATALYTIC ACTIVITY: Reaction=ATP + L-glutamate + tRNA(Glu) = AMP + diphosphate + L-glutamyl-tRNA(Glu); Xref=Rhea:RHEA:23540, Rhea:RHEA-COMP:9663, Rhea:RHEA-COMP:9680, ChEBI:CHEBI:29985, ChEBI:CHEBI:30616, ChEBI:CHEBI:33019, ChEBI:CHEBI:78442, ChEBI:CHEBI:78520, ChEBI:CHEBI:456215; EC=6.1.1.17; Evidence={ECO:0000255|HAMAP-Rule:MF_00022};			SUBUNIT: Monomer. {ECO:0000255|HAMAP-Rule:MF_00022}.				glutamyl-tRNA aminoacylation [GO:0006424]	cytoplasm [GO:0005737]	cytoplasm [GO:0005737]; ATP binding [GO:0005524]; glutamate-tRNA ligase activity [GO:0004818]; tRNA binding [GO:0000049]; zinc ion binding [GO:0008270]; glutamyl-tRNA aminoacylation [GO:0006424]	ATP binding [GO:0005524]; glutamate-tRNA ligase activity [GO:0004818]; tRNA binding [GO:0000049]; zinc ion binding [GO:0008270]	GO:0000049; GO:0004818; GO:0005524; GO:0005737; GO:0006424; GO:0008270				SUBCELLULAR LOCATION: Cytoplasm {ECO:0000255|HAMAP-Rule:MF_00022}.														CHAIN 1..473; /note="Glutamate--tRNA ligase 1"; /id="PRO_0000119697"	15024419	2022-12-14	Class-I aminoacyl-tRNA synthetase family, Glutamate--tRNA ligase type 1 subfamily
SYE1_WOLPM	Q73HV5	reviewed	SYE1_WOLPM	Glutamate--tRNA ligase 1 (EC 6.1.1.17) (Glutamyl-tRNA synthetase 1) (GluRS 1)	gltX1 WD_0435	Wolbachia pipientis wMel	473	UP000008215: Chromosome	163164		BINDING 255; /ligand="ATP"; /ligand_id="ChEBI:CHEBI:30616"; /evidence="ECO:0000255|HAMAP-Rule:MF_00022"	CATALYTIC ACTIVITY: Reaction=ATP + L-glutamate + tRNA(Glu) = AMP + diphosphate + L-glutamyl-tRNA(Glu); Xref=Rhea:RHEA:23540, Rhea:RHEA-COMP:9663, Rhea:RHEA-COMP:9680, ChEBI:CHEBI:29985, ChEBI:CHEBI:30616, ChEBI:CHEBI:33019, ChEBI:CHEBI:78442, ChEBI:CHEBI:78520, ChEBI:CHEBI:456215; EC=6.1.1.17; Evidence={ECO:0000255|HAMAP-Rule:MF_00022};			SUBUNIT: Monomer. {ECO:0000255|HAMAP-Rule:MF_00022}.				glutamyl-tRNA aminoacylation [GO:0006424]	cytoplasm [GO:0005737]	cytoplasm [GO:0005737]; ATP binding [GO:0005524]; glutamate-tRNA ligase activity [GO:0004818]; tRNA binding [GO:0000049]; zinc ion binding [GO:0008270]; glutamyl-tRNA aminoacylation [GO:0006424]	ATP binding [GO:0005524]; glutamate-tRNA ligase activity [GO:0004818]; tRNA binding [GO:0000049]; zinc ion binding [GO:0008270]	GO:0000049; GO:0004818; GO:0005524; GO:0005737; GO:0006424; GO:0008270				SUBCELLULAR LOCATION: Cytoplasm {ECO:0000255|HAMAP-Rule:MF_00022}.														CHAIN 1..473; /note="Glutamate--tRNA ligase 1"; /id="PRO_0000119697"	15024419	2022-12-14	Class-I aminoacyl-tRNA synthetase family, Glutamate--tRNA ligase type 1 subfamily
Q73HA3	Q73HA3	reviewed	RS5_WOLPM	30S ribosomal protein S5	rpsE WD_0664	Wolbachia pipientis wMel	170	UP000008215: Chromosome	163164						SUBUNIT: Part of the 30S ribosomal subunit. Contacts proteins S4 and S8. {ECO:0000255|HAMAP-Rule:MF_01307}.				translation [GO:0006412]	small ribosomal subunit [GO:0015935]	small ribosomal subunit [GO:0015935]; rRNA binding [GO:0019843]; structural constituent of ribosome [GO:0003735]; translation [GO:0006412]	rRNA binding [GO:0019843]; structural constituent of ribosome [GO:0003735]	GO:0003735; GO:0006412; GO:0015935; GO:0019843																		CHAIN 1..170; /note="30S ribosomal protein S5"; /id="PRO_0000293203"	15024419	2022-12-14	Universal ribosomal protein uS5 family
RS5_WOLPM	Q73HA3	reviewed	RS5_WOLPM	30S ribosomal protein S5	rpsE WD_0664	Wolbachia pipientis wMel	170	UP000008215: Chromosome	163164						SUBUNIT: Part of the 30S ribosomal subunit. Contacts proteins S4 and S8. {ECO:0000255|HAMAP-Rule:MF_01307}.				translation [GO:0006412]	small ribosomal subunit [GO:0015935]	small ribosomal subunit [GO:0015935]; rRNA binding [GO:0019843]; structural constituent of ribosome [GO:0003735]; translation [GO:0006412]	rRNA binding [GO:0019843]; structural constituent of ribosome [GO:0003735]	GO:0003735; GO:0006412; GO:0015935; GO:0019843																		CHAIN 1..170; /note="30S ribosomal protein S5"; /id="PRO_0000293203"	15024419	2022-12-14	Universal ribosomal protein uS5 family
Q73GJ7	Q73GJ7	unreviewed	Q73GJ7_WOLPM	Aspartate-semialdehyde dehydrogenase (ASA dehydrogenase) (ASADH) (EC 1.2.1.11) (Aspartate-beta-semialdehyde dehydrogenase)	asd WD_0954	Wolbachia pipientis wMel	344	UP000008215: Chromosome	163164	ACT_SITE 131; /note="Acyl-thioester intermediate"; /evidence="ECO:0000256|HAMAP-Rule:MF_02121"; ACT_SITE 243; /note="Proton acceptor"; /evidence="ECO:0000256|HAMAP-Rule:MF_02121"	BINDING 11..14; /ligand="NADP(+)"; /ligand_id="ChEBI:CHEBI:58349"; /evidence="ECO:0000256|HAMAP-Rule:MF_02121"; BINDING 40..41; /ligand="NADP(+)"; /ligand_id="ChEBI:CHEBI:58349"; /evidence="ECO:0000256|HAMAP-Rule:MF_02121"; BINDING 100; /ligand="phosphate"; /ligand_id="ChEBI:CHEBI:43474"; /evidence="ECO:0000256|HAMAP-Rule:MF_02121"; BINDING 158; /ligand="substrate"; /evidence="ECO:0000256|HAMAP-R…	CATALYTIC ACTIVITY: Reaction=L-aspartate 4-semialdehyde + NADP(+) + phosphate = 4-phospho-L-aspartate + H(+) + NADPH; Xref=Rhea:RHEA:24284, ChEBI:CHEBI:15378, ChEBI:CHEBI:43474, ChEBI:CHEBI:57535, ChEBI:CHEBI:57783, ChEBI:CHEBI:58349, ChEBI:CHEBI:537519; EC=1.2.1.11; Evidence={ECO:0000256|ARBA:ARBA00001636, ECO:0000256|HAMAP-Rule:MF_02121};			SUBUNIT: Homodimer. {ECO:0000256|ARBA:ARBA00011738, ECO:0000256|HAMAP-Rule:MF_02121}.				'de novo' L-methionine biosynthetic process [GO:0071266]; diaminopimelate biosynthetic process [GO:0019877]; isoleucine biosynthetic process [GO:0009097]; lysine biosynthetic process via diaminopimelate [GO:0009089]; threonine biosynthetic process [GO:0009088]		aspartate-semialdehyde dehydrogenase activity [GO:0004073]; NAD binding [GO:0051287]; NADP binding [GO:0050661]; protein dimerization activity [GO:0046983]; 'de novo' L-methionine biosynthetic process [GO:0071266]; diaminopimelate biosynthetic process [GO:0019877]; isoleucine biosynthetic process [GO:0009097]; lysine biosynthetic process via diaminopimelate [GO:0009089]; threonine biosynthetic pr…	aspartate-semialdehyde dehydrogenase activity [GO:0004073]; NAD binding [GO:0051287]; NADP binding [GO:0050661]; protein dimerization activity [GO:0046983]	GO:0004073; GO:0009088; GO:0009089; GO:0009097; GO:0019877; GO:0046983; GO:0050661; GO:0051287; GO:0071266																			15024419	2022-12-14	Aspartate-semialdehyde dehydrogenase family
Q73GJ7_WOLPM	Q73GJ7	unreviewed	Q73GJ7_WOLPM	Aspartate-semialdehyde dehydrogenase (ASA dehydrogenase) (ASADH) (EC 1.2.1.11) (Aspartate-beta-semialdehyde dehydrogenase)	asd WD_0954	Wolbachia pipientis wMel	344	UP000008215: Chromosome	163164	ACT_SITE 131; /note="Acyl-thioester intermediate"; /evidence="ECO:0000256|HAMAP-Rule:MF_02121"; ACT_SITE 243; /note="Proton acceptor"; /evidence="ECO:0000256|HAMAP-Rule:MF_02121"	BINDING 11..14; /ligand="NADP(+)"; /ligand_id="ChEBI:CHEBI:58349"; /evidence="ECO:0000256|HAMAP-Rule:MF_02121"; BINDING 40..41; /ligand="NADP(+)"; /ligand_id="ChEBI:CHEBI:58349"; /evidence="ECO:0000256|HAMAP-Rule:MF_02121"; BINDING 100; /ligand="phosphate"; /ligand_id="ChEBI:CHEBI:43474"; /evidence="ECO:0000256|HAMAP-Rule:MF_02121"; BINDING 158; /ligand="substrate"; /evidence="ECO:0000256|HAMAP-R…	CATALYTIC ACTIVITY: Reaction=L-aspartate 4-semialdehyde + NADP(+) + phosphate = 4-phospho-L-aspartate + H(+) + NADPH; Xref=Rhea:RHEA:24284, ChEBI:CHEBI:15378, ChEBI:CHEBI:43474, ChEBI:CHEBI:57535, ChEBI:CHEBI:57783, ChEBI:CHEBI:58349, ChEBI:CHEBI:537519; EC=1.2.1.11; Evidence={ECO:0000256|ARBA:ARBA00001636, ECO:0000256|HAMAP-Rule:MF_02121};			SUBUNIT: Homodimer. {ECO:0000256|ARBA:ARBA00011738, ECO:0000256|HAMAP-Rule:MF_02121}.				'de novo' L-methionine biosynthetic process [GO:0071266]; diaminopimelate biosynthetic process [GO:0019877]; isoleucine biosynthetic process [GO:0009097]; lysine biosynthetic process via diaminopimelate [GO:0009089]; threonine biosynthetic process [GO:0009088]		aspartate-semialdehyde dehydrogenase activity [GO:0004073]; NAD binding [GO:0051287]; NADP binding [GO:0050661]; protein dimerization activity [GO:0046983]; 'de novo' L-methionine biosynthetic process [GO:0071266]; diaminopimelate biosynthetic process [GO:0019877]; isoleucine biosynthetic process [GO:0009097]; lysine biosynthetic process via diaminopimelate [GO:0009089]; threonine biosynthetic pr…	aspartate-semialdehyde dehydrogenase activity [GO:0004073]; NAD binding [GO:0051287]; NADP binding [GO:0050661]; protein dimerization activity [GO:0046983]	GO:0004073; GO:0009088; GO:0009089; GO:0009097; GO:0019877; GO:0046983; GO:0050661; GO:0051287; GO:0071266																			15024419	2022-12-14	Aspartate-semialdehyde dehydrogenase family
Q73FM9	Q73FM9	unreviewed	Q73FM9_WOLPM	RNA polymerase sigma factor RpoD (Sigma-70)	rpoD WD_1298	Wolbachia pipientis wMel	642	UP000008215: Chromosome	163164						SUBUNIT: Interacts transiently with the RNA polymerase catalytic core. {ECO:0000256|HAMAP-Rule:MF_00963}.				DNA-templated transcription initiation [GO:0006352]	cytoplasm [GO:0005737]	cytoplasm [GO:0005737]; DNA binding [GO:0003677]; sigma factor activity [GO:0016987]; DNA-templated transcription initiation [GO:0006352]	DNA binding [GO:0003677]; sigma factor activity [GO:0016987]	GO:0003677; GO:0005737; GO:0006352; GO:0016987				SUBCELLULAR LOCATION: Cytoplasm {ECO:0000256|HAMAP-Rule:MF_00963}.															15024419	2022-12-14	Sigma-70 factor family, RpoD/SigA subfamily
Q73FM9_WOLPM	Q73FM9	unreviewed	Q73FM9_WOLPM	RNA polymerase sigma factor RpoD (Sigma-70)	rpoD WD_1298	Wolbachia pipientis wMel	642	UP000008215: Chromosome	163164						SUBUNIT: Interacts transiently with the RNA polymerase catalytic core. {ECO:0000256|HAMAP-Rule:MF_00963}.				DNA-templated transcription initiation [GO:0006352]	cytoplasm [GO:0005737]	cytoplasm [GO:0005737]; DNA binding [GO:0003677]; sigma factor activity [GO:0016987]; DNA-templated transcription initiation [GO:0006352]	DNA binding [GO:0003677]; sigma factor activity [GO:0016987]	GO:0003677; GO:0005737; GO:0006352; GO:0016987				SUBCELLULAR LOCATION: Cytoplasm {ECO:0000256|HAMAP-Rule:MF_00963}.															15024419	2022-12-14	Sigma-70 factor family, RpoD/SigA subfamily
Q73HE8	Q73HE8	unreviewed	Q73HE8_WOLPM	ABC transporter, permease/ATP-binding protein, putative	WD_0616	Wolbachia pipientis wMel	591	UP000008215: Chromosome	163164											membrane [GO:0016020]	membrane [GO:0016020]; ABC-type transporter activity [GO:0140359]; ATP binding [GO:0005524]	ABC-type transporter activity [GO:0140359]; ATP binding [GO:0005524]	GO:0005524; GO:0016020; GO:0140359				SUBCELLULAR LOCATION: Membrane {ECO:0000256|ARBA:ARBA00004141}; Multi-pass membrane protein {ECO:0000256|ARBA:ARBA00004141}.	TRANSMEM 12..39; /note="Helical"; /evidence="ECO:0000256|SAM:Phobius"; TRANSMEM 71..91; /note="Helical"; /evidence="ECO:0000256|SAM:Phobius"; TRANSMEM 145..165; /note="Helical"; /evidence="ECO:0000256|SAM:Phobius"; TRANSMEM 171..193; /note="Helical"; /evidence="ECO:0000256|SAM:Phobius"; TRANSMEM 250..275; /note="Helical"; /evidence="ECO:0000256|SAM:Phobius"; TRANSMEM 281..302; /note="Helical"; /e…														15024419	2022-12-14	ABC transporter superfamily
Q73HE8_WOLPM	Q73HE8	unreviewed	Q73HE8_WOLPM	ABC transporter, permease/ATP-binding protein, putative	WD_0616	Wolbachia pipientis wMel	591	UP000008215: Chromosome	163164											membrane [GO:0016020]	membrane [GO:0016020]; ABC-type transporter activity [GO:0140359]; ATP binding [GO:0005524]	ABC-type transporter activity [GO:0140359]; ATP binding [GO:0005524]	GO:0005524; GO:0016020; GO:0140359				SUBCELLULAR LOCATION: Membrane {ECO:0000256|ARBA:ARBA00004141}; Multi-pass membrane protein {ECO:0000256|ARBA:ARBA00004141}.	TRANSMEM 12..39; /note="Helical"; /evidence="ECO:0000256|SAM:Phobius"; TRANSMEM 71..91; /note="Helical"; /evidence="ECO:0000256|SAM:Phobius"; TRANSMEM 145..165; /note="Helical"; /evidence="ECO:0000256|SAM:Phobius"; TRANSMEM 171..193; /note="Helical"; /evidence="ECO:0000256|SAM:Phobius"; TRANSMEM 250..275; /note="Helical"; /evidence="ECO:0000256|SAM:Phobius"; TRANSMEM 281..302; /note="Helical"; /e…														15024419	2022-12-14	ABC transporter superfamily
Q73H12	Q73H12	unreviewed	Q73H12_WOLPM	Uncharacterized protein	WD_0764	Wolbachia pipientis wMel	138	UP000008215: Chromosome	163164																																	15024419	2022-12-14
Q73H12_WOLPM	Q73H12	unreviewed	Q73H12_WOLPM	Uncharacterized protein	WD_0764	Wolbachia pipientis wMel	138	UP000008215: Chromosome	163164																																	15024419	2022-12-14
Q73IP7	Q73IP7	unreviewed	Q73IP7_WOLPM	SCO1/SenC family protein	WD_0109	Wolbachia pipientis wMel	202	UP000008215: Chromosome	163164																																	15024419	2022-12-14	SCO1/2 family
Q73IP7_WOLPM	Q73IP7	unreviewed	Q73IP7_WOLPM	SCO1/SenC family protein	WD_0109	Wolbachia pipientis wMel	202	UP000008215: Chromosome	163164																																	15024419	2022-12-14	SCO1/2 family
Q73H07	Q73H07	unreviewed	Q73H07_WOLPM	Type I secretion system ATPase	WD_0770	Wolbachia pipientis wMel	581	UP000008215: Chromosome	163164										protein secretion by the type I secretion system [GO:0030253]	membrane [GO:0016020]; type I protein secretion system complex [GO:0030256]	membrane [GO:0016020]; type I protein secretion system complex [GO:0030256]; ABC-type transporter activity [GO:0140359]; ATP binding [GO:0005524]; protein secretion by the type I secretion system [GO:0030253]	ABC-type transporter activity [GO:0140359]; ATP binding [GO:0005524]	GO:0005524; GO:0016020; GO:0030253; GO:0030256; GO:0140359					TRANSMEM 26..48; /note="Helical"; /evidence="ECO:0000256|SAM:Phobius"; TRANSMEM 60..81; /note="Helical"; /evidence="ECO:0000256|SAM:Phobius"; TRANSMEM 149..179; /note="Helical"; /evidence="ECO:0000256|SAM:Phobius"														15024419	2022-12-14	ABC transporter superfamily
Q73H07_WOLPM	Q73H07	unreviewed	Q73H07_WOLPM	Type I secretion system ATPase	WD_0770	Wolbachia pipientis wMel	581	UP000008215: Chromosome	163164										protein secretion by the type I secretion system [GO:0030253]	membrane [GO:0016020]; type I protein secretion system complex [GO:0030256]	membrane [GO:0016020]; type I protein secretion system complex [GO:0030256]; ABC-type transporter activity [GO:0140359]; ATP binding [GO:0005524]; protein secretion by the type I secretion system [GO:0030253]	ABC-type transporter activity [GO:0140359]; ATP binding [GO:0005524]	GO:0005524; GO:0016020; GO:0030253; GO:0030256; GO:0140359					TRANSMEM 26..48; /note="Helical"; /evidence="ECO:0000256|SAM:Phobius"; TRANSMEM 60..81; /note="Helical"; /evidence="ECO:0000256|SAM:Phobius"; TRANSMEM 149..179; /note="Helical"; /evidence="ECO:0000256|SAM:Phobius"														15024419	2022-12-14	ABC transporter superfamily
Q73FV5	Q73FV5	unreviewed	Q73FV5_WOLPM	Probable chromosome-partitioning protein ParB	WD_1218	Wolbachia pipientis wMel	283	UP000008215: Chromosome	163164												DNA binding [GO:0003677]	DNA binding [GO:0003677]	GO:0003677																			15024419	2022-12-14	ParB family
Q73FV5_WOLPM	Q73FV5	unreviewed	Q73FV5_WOLPM	Probable chromosome-partitioning protein ParB	WD_1218	Wolbachia pipientis wMel	283	UP000008215: Chromosome	163164												DNA binding [GO:0003677]	DNA binding [GO:0003677]	GO:0003677																			15024419	2022-12-14	ParB family
Q73GB8	Q73GB8	unreviewed	Q73GB8_WOLPM	Surface protein-related protein	WD_1041	Wolbachia pipientis wMel	1128	UP000008215: Chromosome	163164																																	15024419	2022-12-14
Q73GB8_WOLPM	Q73GB8	unreviewed	Q73GB8_WOLPM	Surface protein-related protein	WD_1041	Wolbachia pipientis wMel	1128	UP000008215: Chromosome	163164																																	15024419	2022-12-14
Q73H81	Q73H81	unreviewed	Q73H81_WOLPM	Fructose-1,6-bisphosphatase	glpX WD_0687	Wolbachia pipientis wMel	306	UP000008215: Chromosome	163164		BINDING 33; /ligand="Mn(2+)"; /ligand_id="ChEBI:CHEBI:29035"; /ligand_label="1"; /evidence="ECO:0000256|PIRSR:PIRSR004532-1"; BINDING 57; /ligand="Mn(2+)"; /ligand_id="ChEBI:CHEBI:29035"; /ligand_label="1"; /evidence="ECO:0000256|PIRSR:PIRSR004532-1"; BINDING 85; /ligand="Mn(2+)"; /ligand_id="ChEBI:CHEBI:29035"; /ligand_label="2"; /evidence="ECO:0000256|PIRSR:PIRSR004532-1"; BINDING 88..90; /liga…	CATALYTIC ACTIVITY: Reaction=beta-D-fructose 1,6-bisphosphate + H2O = beta-D-fructose 6-phosphate + phosphate; Xref=Rhea:RHEA:11064, ChEBI:CHEBI:15377, ChEBI:CHEBI:32966, ChEBI:CHEBI:43474, ChEBI:CHEBI:57634; EC=3.1.3.11; Evidence={ECO:0000256|ARBA:ARBA00001273};	COFACTOR: Name=Mn(2+); Xref=ChEBI:CHEBI:29035; Evidence={ECO:0000256|PIRSR:PIRSR004532-1};						gluconeogenesis [GO:0006094]; glycerol metabolic process [GO:0006071]		fructose 1,6-bisphosphate 1-phosphatase activity [GO:0042132]; metal ion binding [GO:0046872]; gluconeogenesis [GO:0006094]; glycerol metabolic process [GO:0006071]	fructose 1,6-bisphosphate 1-phosphatase activity [GO:0042132]; metal ion binding [GO:0046872]	GO:0006071; GO:0006094; GO:0042132; GO:0046872																			15024419	2022-12-14	FBPase class 2 family
Q73H81_WOLPM	Q73H81	unreviewed	Q73H81_WOLPM	Fructose-1,6-bisphosphatase	glpX WD_0687	Wolbachia pipientis wMel	306	UP000008215: Chromosome	163164		BINDING 33; /ligand="Mn(2+)"; /ligand_id="ChEBI:CHEBI:29035"; /ligand_label="1"; /evidence="ECO:0000256|PIRSR:PIRSR004532-1"; BINDING 57; /ligand="Mn(2+)"; /ligand_id="ChEBI:CHEBI:29035"; /ligand_label="1"; /evidence="ECO:0000256|PIRSR:PIRSR004532-1"; BINDING 85; /ligand="Mn(2+)"; /ligand_id="ChEBI:CHEBI:29035"; /ligand_label="2"; /evidence="ECO:0000256|PIRSR:PIRSR004532-1"; BINDING 88..90; /liga…	CATALYTIC ACTIVITY: Reaction=beta-D-fructose 1,6-bisphosphate + H2O = beta-D-fructose 6-phosphate + phosphate; Xref=Rhea:RHEA:11064, ChEBI:CHEBI:15377, ChEBI:CHEBI:32966, ChEBI:CHEBI:43474, ChEBI:CHEBI:57634; EC=3.1.3.11; Evidence={ECO:0000256|ARBA:ARBA00001273};	COFACTOR: Name=Mn(2+); Xref=ChEBI:CHEBI:29035; Evidence={ECO:0000256|PIRSR:PIRSR004532-1};						gluconeogenesis [GO:0006094]; glycerol metabolic process [GO:0006071]		fructose 1,6-bisphosphate 1-phosphatase activity [GO:0042132]; metal ion binding [GO:0046872]; gluconeogenesis [GO:0006094]; glycerol metabolic process [GO:0006071]	fructose 1,6-bisphosphate 1-phosphatase activity [GO:0042132]; metal ion binding [GO:0046872]	GO:0006071; GO:0006094; GO:0042132; GO:0046872																			15024419	2022-12-14	FBPase class 2 family
Q73GW0	Q73GW0	unreviewed	Q73GW0_WOLPM	DNA polymerase III, subunit, putative	WD_0819	Wolbachia pipientis wMel	273	UP000008215: Chromosome	163164																																	15024419	2022-12-14
Q73GW0_WOLPM	Q73GW0	unreviewed	Q73GW0_WOLPM	DNA polymerase III, subunit, putative	WD_0819	Wolbachia pipientis wMel	273	UP000008215: Chromosome	163164																																	15024419	2022-12-14
Q73GY7	Q73GY7	unreviewed	Q73GY7_WOLPM	Isocitrate dehydrogenase [NADP] (EC 1.1.1.42) (IDP) (NADP(+)-specific ICDH) (Oxalosuccinate decarboxylase)	WD_0791	Wolbachia pipientis wMel	472	UP000008215: Chromosome	163164			CATALYTIC ACTIVITY: Reaction=D-threo-isocitrate + NADP(+) = 2-oxoglutarate + CO2 + NADPH; Xref=Rhea:RHEA:19629, ChEBI:CHEBI:15562, ChEBI:CHEBI:16526, ChEBI:CHEBI:16810, ChEBI:CHEBI:57783, ChEBI:CHEBI:58349; EC=1.1.1.42; Evidence={ECO:0000256|ARBA:ARBA00023554};	COFACTOR: Name=Mg(2+); Xref=ChEBI:CHEBI:18420; Evidence={ECO:0000256|ARBA:ARBA00001946}; COFACTOR: Name=Mn(2+); Xref=ChEBI:CHEBI:29035; Evidence={ECO:0000256|ARBA:ARBA00001936};						glyoxylate cycle [GO:0006097]; tricarboxylic acid cycle [GO:0006099]		isocitrate dehydrogenase (NADP+) activity [GO:0004450]; magnesium ion binding [GO:0000287]; NAD binding [GO:0051287]; glyoxylate cycle [GO:0006097]; tricarboxylic acid cycle [GO:0006099]	isocitrate dehydrogenase (NADP+) activity [GO:0004450]; magnesium ion binding [GO:0000287]; NAD binding [GO:0051287]	GO:0000287; GO:0004450; GO:0006097; GO:0006099; GO:0051287																			15024419	2022-12-14	Isocitrate and isopropylmalate dehydrogenases family
Q73GY7_WOLPM	Q73GY7	unreviewed	Q73GY7_WOLPM	Isocitrate dehydrogenase [NADP] (EC 1.1.1.42) (IDP) (NADP(+)-specific ICDH) (Oxalosuccinate decarboxylase)	WD_0791	Wolbachia pipientis wMel	472	UP000008215: Chromosome	163164			CATALYTIC ACTIVITY: Reaction=D-threo-isocitrate + NADP(+) = 2-oxoglutarate + CO2 + NADPH; Xref=Rhea:RHEA:19629, ChEBI:CHEBI:15562, ChEBI:CHEBI:16526, ChEBI:CHEBI:16810, ChEBI:CHEBI:57783, ChEBI:CHEBI:58349; EC=1.1.1.42; Evidence={ECO:0000256|ARBA:ARBA00023554};	COFACTOR: Name=Mg(2+); Xref=ChEBI:CHEBI:18420; Evidence={ECO:0000256|ARBA:ARBA00001946}; COFACTOR: Name=Mn(2+); Xref=ChEBI:CHEBI:29035; Evidence={ECO:0000256|ARBA:ARBA00001936};						glyoxylate cycle [GO:0006097]; tricarboxylic acid cycle [GO:0006099]		isocitrate dehydrogenase (NADP+) activity [GO:0004450]; magnesium ion binding [GO:0000287]; NAD binding [GO:0051287]; glyoxylate cycle [GO:0006097]; tricarboxylic acid cycle [GO:0006099]	isocitrate dehydrogenase (NADP+) activity [GO:0004450]; magnesium ion binding [GO:0000287]; NAD binding [GO:0051287]	GO:0000287; GO:0004450; GO:0006097; GO:0006099; GO:0051287																			15024419	2022-12-14	Isocitrate and isopropylmalate dehydrogenases family
Q73H21	Q73H21	unreviewed	Q73H21_WOLPM	Thioredoxin reductase (EC 1.8.1.9)	trxB WD_0755	Wolbachia pipientis wMel	315	UP000008215: Chromosome	163164			CATALYTIC ACTIVITY: Reaction=[thioredoxin]-dithiol + NADP(+) = [thioredoxin]-disulfide + H(+) + NADPH; Xref=Rhea:RHEA:20345, Rhea:RHEA-COMP:10698, Rhea:RHEA-COMP:10700, ChEBI:CHEBI:15378, ChEBI:CHEBI:29950, ChEBI:CHEBI:50058, ChEBI:CHEBI:57783, ChEBI:CHEBI:58349; EC=1.8.1.9; Evidence={ECO:0000256|RuleBase:RU003880};	COFACTOR: Name=FAD; Xref=ChEBI:CHEBI:57692; Evidence={ECO:0000256|RuleBase:RU003881}; Note=Binds 1 FAD per subunit. {ECO:0000256|RuleBase:RU003881};		SUBUNIT: Homodimer. {ECO:0000256|RuleBase:RU003880}.				removal of superoxide radicals [GO:0019430]	cytoplasm [GO:0005737]	cytoplasm [GO:0005737]; thioredoxin-disulfide reductase activity [GO:0004791]; removal of superoxide radicals [GO:0019430]	thioredoxin-disulfide reductase activity [GO:0004791]	GO:0004791; GO:0005737; GO:0019430																			15024419	2022-12-14	Class-II pyridine nucleotide-disulfide oxidoreductase family
Q73H21_WOLPM	Q73H21	unreviewed	Q73H21_WOLPM	Thioredoxin reductase (EC 1.8.1.9)	trxB WD_0755	Wolbachia pipientis wMel	315	UP000008215: Chromosome	163164			CATALYTIC ACTIVITY: Reaction=[thioredoxin]-dithiol + NADP(+) = [thioredoxin]-disulfide + H(+) + NADPH; Xref=Rhea:RHEA:20345, Rhea:RHEA-COMP:10698, Rhea:RHEA-COMP:10700, ChEBI:CHEBI:15378, ChEBI:CHEBI:29950, ChEBI:CHEBI:50058, ChEBI:CHEBI:57783, ChEBI:CHEBI:58349; EC=1.8.1.9; Evidence={ECO:0000256|RuleBase:RU003880};	COFACTOR: Name=FAD; Xref=ChEBI:CHEBI:57692; Evidence={ECO:0000256|RuleBase:RU003881}; Note=Binds 1 FAD per subunit. {ECO:0000256|RuleBase:RU003881};		SUBUNIT: Homodimer. {ECO:0000256|RuleBase:RU003880}.				removal of superoxide radicals [GO:0019430]	cytoplasm [GO:0005737]	cytoplasm [GO:0005737]; thioredoxin-disulfide reductase activity [GO:0004791]; removal of superoxide radicals [GO:0019430]	thioredoxin-disulfide reductase activity [GO:0004791]	GO:0004791; GO:0005737; GO:0019430																			15024419	2022-12-14	Class-II pyridine nucleotide-disulfide oxidoreductase family
Q73IF0	Q73IF0	unreviewed	Q73IF0_WOLPM	Phage uncharacterized protein	WD_0217	Wolbachia pipientis wMel	343	UP000008215: Chromosome	163164												nucleic acid binding [GO:0003676]	nucleic acid binding [GO:0003676]	GO:0003676																			15024419	2022-12-14
Q73IF0_WOLPM	Q73IF0	unreviewed	Q73IF0_WOLPM	Phage uncharacterized protein	WD_0217	Wolbachia pipientis wMel	343	UP000008215: Chromosome	163164												nucleic acid binding [GO:0003676]	nucleic acid binding [GO:0003676]	GO:0003676																			15024419	2022-12-14
Q73IH1	Q73IH1	reviewed	GUAA_WOLPM	GMP synthase [glutamine-hydrolyzing] (EC 6.3.5.2) (GMP synthetase) (Glutamine amidotransferase)	guaA WD_0195	Wolbachia pipientis wMel	520	UP000008215: Chromosome	163164	ACT_SITE 84; /note="Nucleophile"; /evidence="ECO:0000255|HAMAP-Rule:MF_00344"; ACT_SITE 175; /evidence="ECO:0000255|HAMAP-Rule:MF_00344"; ACT_SITE 177; /evidence="ECO:0000255|HAMAP-Rule:MF_00344"	BINDING 228..234; /ligand="ATP"; /ligand_id="ChEBI:CHEBI:30616"; /evidence="ECO:0000255|HAMAP-Rule:MF_00344"	CATALYTIC ACTIVITY: Reaction=ATP + H2O + L-glutamine + XMP = AMP + diphosphate + GMP + 2 H(+) + L-glutamate; Xref=Rhea:RHEA:11680, ChEBI:CHEBI:15377, ChEBI:CHEBI:15378, ChEBI:CHEBI:29985, ChEBI:CHEBI:30616, ChEBI:CHEBI:33019, ChEBI:CHEBI:57464, ChEBI:CHEBI:58115, ChEBI:CHEBI:58359, ChEBI:CHEBI:456215; EC=6.3.5.2; Evidence={ECO:0000255|HAMAP-Rule:MF_00344};			SUBUNIT: Homodimer. {ECO:0000255|HAMAP-Rule:MF_00344}.				glutamine metabolic process [GO:0006541]		ATP binding [GO:0005524]; GMP synthase activity [GO:0003921]; glutamine metabolic process [GO:0006541]	ATP binding [GO:0005524]; GMP synthase activity [GO:0003921]	GO:0003921; GO:0005524; GO:0006541																		CHAIN 1..520; /note="GMP synthase [glutamine-hydrolyzing]"; /id="PRO_0000140208"	15024419	2022-12-14
GUAA_WOLPM	Q73IH1	reviewed	GUAA_WOLPM	GMP synthase [glutamine-hydrolyzing] (EC 6.3.5.2) (GMP synthetase) (Glutamine amidotransferase)	guaA WD_0195	Wolbachia pipientis wMel	520	UP000008215: Chromosome	163164	ACT_SITE 84; /note="Nucleophile"; /evidence="ECO:0000255|HAMAP-Rule:MF_00344"; ACT_SITE 175; /evidence="ECO:0000255|HAMAP-Rule:MF_00344"; ACT_SITE 177; /evidence="ECO:0000255|HAMAP-Rule:MF_00344"	BINDING 228..234; /ligand="ATP"; /ligand_id="ChEBI:CHEBI:30616"; /evidence="ECO:0000255|HAMAP-Rule:MF_00344"	CATALYTIC ACTIVITY: Reaction=ATP + H2O + L-glutamine + XMP = AMP + diphosphate + GMP + 2 H(+) + L-glutamate; Xref=Rhea:RHEA:11680, ChEBI:CHEBI:15377, ChEBI:CHEBI:15378, ChEBI:CHEBI:29985, ChEBI:CHEBI:30616, ChEBI:CHEBI:33019, ChEBI:CHEBI:57464, ChEBI:CHEBI:58115, ChEBI:CHEBI:58359, ChEBI:CHEBI:456215; EC=6.3.5.2; Evidence={ECO:0000255|HAMAP-Rule:MF_00344};			SUBUNIT: Homodimer. {ECO:0000255|HAMAP-Rule:MF_00344}.				glutamine metabolic process [GO:0006541]		ATP binding [GO:0005524]; GMP synthase activity [GO:0003921]; glutamine metabolic process [GO:0006541]	ATP binding [GO:0005524]; GMP synthase activity [GO:0003921]	GO:0003921; GO:0005524; GO:0006541																		CHAIN 1..520; /note="GMP synthase [glutamine-hydrolyzing]"; /id="PRO_0000140208"	15024419	2022-12-14
Q73FP2	Q73FP2	unreviewed	Q73FP2_WOLPM	histidine kinase (EC 2.7.13.3)	WD_1284	Wolbachia pipientis wMel	475	UP000008215: Chromosome	163164			CATALYTIC ACTIVITY: Reaction=ATP + protein L-histidine = ADP + protein N-phospho-L-histidine.; EC=2.7.13.3; Evidence={ECO:0000256|ARBA:ARBA00000085};								membrane [GO:0016020]	membrane [GO:0016020]; phosphorelay sensor kinase activity [GO:0000155]	phosphorelay sensor kinase activity [GO:0000155]	GO:0000155; GO:0016020					TRANSMEM 20..41; /note="Helical"; /evidence="ECO:0000256|SAM:Phobius"; TRANSMEM 184..208; /note="Helical"; /evidence="ECO:0000256|SAM:Phobius"														15024419	2022-12-14
Q73FP2_WOLPM	Q73FP2	unreviewed	Q73FP2_WOLPM	histidine kinase (EC 2.7.13.3)	WD_1284	Wolbachia pipientis wMel	475	UP000008215: Chromosome	163164			CATALYTIC ACTIVITY: Reaction=ATP + protein L-histidine = ADP + protein N-phospho-L-histidine.; EC=2.7.13.3; Evidence={ECO:0000256|ARBA:ARBA00000085};								membrane [GO:0016020]	membrane [GO:0016020]; phosphorelay sensor kinase activity [GO:0000155]	phosphorelay sensor kinase activity [GO:0000155]	GO:0000155; GO:0016020					TRANSMEM 20..41; /note="Helical"; /evidence="ECO:0000256|SAM:Phobius"; TRANSMEM 184..208; /note="Helical"; /evidence="ECO:0000256|SAM:Phobius"														15024419	2022-12-14
Q73GS4	Q73GS4	unreviewed	Q73GS4_WOLPM	Type IV secretion system protein virB4	WD_0858	Wolbachia pipientis wMel	801	UP000008215: Chromosome	163164												ATP binding [GO:0005524]	ATP binding [GO:0005524]	GO:0005524																			15024419	2022-12-14	TrbE/VirB4 family
Q73GS4_WOLPM	Q73GS4	unreviewed	Q73GS4_WOLPM	Type IV secretion system protein virB4	WD_0858	Wolbachia pipientis wMel	801	UP000008215: Chromosome	163164												ATP binding [GO:0005524]	ATP binding [GO:0005524]	GO:0005524																			15024419	2022-12-14	TrbE/VirB4 family

## Sheet: Proteins
Protein Group	Protein ID	Accession	Accession2	-10lgP	Coverage (%)	Coverage (%) Sample 1	Coverage (%) Sample 2	Coverage (%) Sample 3	Area Sample 1	Area Sample 2	Area Sample 3	Average Area Sample	#Peptides	#Unique	#Spec Sample 1	#Spec Sample 2	#Spec Sample 3	Average spectra	PTM	Avg. Mass	Description	Gene Names uniprot	Gene Ontology (biological process)	Gene Ontology (cellular component)	Gene Ontology (GO)	Gene Ontology (molecular function)
8	19	Q73IG3	ATPB_WOLPM	352.74	49	48	44	47	10815000000000	5456600000000	6881300000000	7.71763e+12	35	35	202	146	165	171	Deamidation (NQ); Oxidation (M); Mutation	51902	ATP synthase subunit beta OS=Wolbachia pipientis wMel OX=163164 GN=atpD PE=3 SV=1	atpD WD_0203		plasma membrane [GO:0005886]; proton-transporting ATP synthase complex, catalytic core F(1) [GO:0045261]	plasma membrane [GO:0005886]; proton-transporting ATP synthase complex, catalytic core F(1) [GO:0045261]; ATP binding [GO:0005524]; proton-transporting ATP synthase activity, rotational mechanism [GO:0046933]; proton-transporting ATPase activity, rotational mechanism [GO:0046961]	ATP binding [GO:0005524]; proton-transporting ATP synthase activity, rotational mechanism [GO:0046933]; proton-transporting ATPase activity, rotational mechanism [GO:0046961]
18	14	Q73GL7	DNAK_WOLPM	254.02	24	18	18	22	368100000000	5345500000000	3656800000000	3.12347e+12	26	26	45	42	47	44.6667	Deamidation (NQ); Mutation	69420	Chaperone protein DnaK OS=Wolbachia pipientis wMel OX=163164 GN=dnaK PE=3 SV=1	dnaK WD_0928			ATP binding [GO:0005524]; ATP-dependent protein folding chaperone [GO:0140662]; unfolded protein binding [GO:0051082]	ATP binding [GO:0005524]; ATP-dependent protein folding chaperone [GO:0140662]; unfolded protein binding [GO:0051082]
36	18	Q73H52	Q73H52_WOLPM	207.59	48	27	34	47	18827000000	38069000000	25292000000	27396000000	7	7	4	6	8	6	Deamidation (NQ); Oxidation (M)	15373	Ammonium transporter OS=Wolbachia pipientis wMel OX=163164 GN=WD_0722 PE=4 SV=1	WD_0722		membrane [GO:0016020]	membrane [GO:0016020]
69	20	Q7BVI0	Q7BVI0_WOLPM	182.17	23	23	0	13	1723000000		281100000	1002050000	4	4	4	0	2	2		21087	Outer surface protein (Fragment) OS=Wolbachia pipientis wMel OX=163164 GN=wsp PE=4 SV=1	wsp
69	21	Q09TN6	Q09TN6_WOLPM	182.17	24	24	0	13	1723000000		281100000	1002050000	4	4	4	0	2	2		20345	Wolbachia surface protein (Fragment) OS=Wolbachia pipientis wMel OX=163164 GN=wsp PE=4 SV=1	wsp
69	24	A0A1S6QVT5	A0A1S6QVT5_WOLPM	182.17	21	21	0	12	1723000000		281100000	1002050000	4	4	4	0	2	2		22454	Outer surface protein (Fragment) OS=Wolbachia pipientis wMel OX=163164 GN=wsp PE=4 SV=1	wsp
69	23	O52076	O52076_WOLPM	182.17	22	22	0	12	1723000000		281100000	1002050000	4	4	4	0	2	2		22197	Outer surface protein (Fragment) OS=Wolbachia pipientis wMel OX=163164 GN=wsp PE=4 SV=2	wsp
69	22	O52077	O52077_WOLPM	182.17	22	22	0	12	1723000000		281100000	1002050000	4	4	4	0	2	2		22284	Outer surface protein (Fragment) OS=Wolbachia pipientis wMel OX=163164 GN=wsp PE=4 SV=1	wsp
69	27	A0A146J2K1	A0A146J2K1_WOLPM	182.17	23	23	0	13	1723000000		281100000	1002050000	4	4	4	0	2	2		20948	Outer surface protein (Fragment) OS=Wolbachia pipientis wMel OX=163164 GN=wsp PE=4 SV=1	wsp
69	26	B0ZSE1	B0ZSE1_WOLPM	182.17	21	21	0	12	1723000000		281100000	1002050000	4	4	4	0	2	2		22551	Outer surface protein (Fragment) OS=Wolbachia pipientis wMel OX=163164 GN=wsp PE=4 SV=1	wsp
69	25	B7TX60	B7TX60_WOLPM	182.17	21	21	0	12	1723000000		281100000	1002050000	4	4	4	0	2	2		22862	Outer surface protein (Fragment) OS=Wolbachia pipientis wMel OX=163164 GN=wsp PE=4 SV=1	wsp
69	29	B7TX59	B7TX59_WOLPM	182.17	21	21	0	12	1723000000		281100000	1002050000	4	4	4	0	2	2		22811	Outer surface protein (Fragment) OS=Wolbachia pipientis wMel OX=163164 GN=wsp PE=4 SV=1	wsp
69	28	A0A1S6QVS8	A0A1S6QVS8_WOLPM	182.17	21	21	0	12	1723000000		281100000	1002050000	4	4	4	0	2	2		22976	Outer surface protein (Fragment) OS=Wolbachia pipientis wMel OX=163164 GN=wsp PE=4 SV=1	wsp
69	30	Q73G97	Q73G97_WOLPM	182.17	19	19	0	11	1723000000		281100000	1002050000	4	4	4	0	2	2		25451	Surface antigen Wsp OS=Wolbachia pipientis wMel OX=163164 GN=WD_1063 PE=4 SV=1	WD_1063
69	31	Q5EFK7	Q5EFK7_WOLPM	182.17	24	24	0	13	1723000000		281100000	1002050000	4	4	4	0	2	2		20202	Outer surface protein (Fragment) OS=Wolbachia pipientis wMel OX=163164 GN=wsp PE=4 SV=1	wsp
69	32	A0EZP4	A0EZP4_WOLPM	182.17	26	26	0	15	1723000000		281100000	1002050000	4	4	4	0	2	2		18251	Surface protein (Fragment) OS=Wolbachia pipientis wMel OX=163164 GN=wsp PE=4 SV=1	wsp
69	34	A0A4Y5ULN9	A0A4Y5ULN9_WOLPM	182.17	30	30	0	17	1723000000		281100000	1002050000	4	4	4	0	2	2		15673	Wolbachia surface protein (Fragment) OS=Wolbachia pipientis wMel OX=163164 GN=wsp PE=4 SV=1	wsp
69	35	A0A7G4RNF1	A0A7G4RNF1_WOLPM	182.17	31	31	0	17	1723000000		281100000	1002050000	4	4	4	0	2	2		15602	Surface protein (Fragment) OS=Wolbachia pipientis wMel OX=163164 GN=wsp PE=4 SV=1	wsp
46	68	Q73HJ8	NUOD_WOLPM	143.09	11	4	9	8	7973800000	59266000000	163620000000	7.69533e+10	4	4	1	5	4	3.33333	Mutation	44511	NADH-quinone oxidoreductase subunit D OS=Wolbachia pipientis wMel OX=163164 GN=nuoD PE=3 SV=1	nuoD WD_0560		plasma membrane [GO:0005886]	plasma membrane [GO:0005886]; NAD binding [GO:0051287]; NADH dehydrogenase (quinone) activity [GO:0050136]; quinone binding [GO:0048038]	NAD binding [GO:0051287]; NADH dehydrogenase (quinone) activity [GO:0050136]; quinone binding [GO:0048038]
30	62	Q73HV3	Q73HV3_WOLPM	140.01	24	16	15	19	12460000000	81042000000	56661000000	5.00543e+10	10	10	8	11	7	8.66667	Carbamidomethylation; Deamidation (NQ); Oxidation (M); Mutation	66018	Succinate dehydrogenase flavoprotein subunit OS=Wolbachia pipientis wMel OX=163164 GN=sdhA PE=3 SV=1	sdhA WD_0437	electron transport chain [GO:0022900]; tricarboxylic acid cycle [GO:0006099]	plasma membrane [GO:0005886]	plasma membrane [GO:0005886]; flavin adenine dinucleotide binding [GO:0050660]; succinate dehydrogenase (ubiquinone) activity [GO:0008177]; electron transport chain [GO:0022900]; tricarboxylic acid cycle [GO:0006099]	flavin adenine dinucleotide binding [GO:0050660]; succinate dehydrogenase (ubiquinone) activity [GO:0008177]
35	86	Q73GH8	Q73GH8_WOLPM	139.67	17	14	17	9	66201000000	3445000000	23596000000	3.10807e+10	8	8	6	6	6	6	Carbamidomethylation; Mutation	45702	NADH-quinone oxidoreductase subunit F OS=Wolbachia pipientis wMel OX=163164 GN=WD_0976 PE=3 SV=1	WD_0976		respiratory chain complex I [GO:0045271]	respiratory chain complex I [GO:0045271]; 4 iron, 4 sulfur cluster binding [GO:0051539]; FMN binding [GO:0010181]; metal ion binding [GO:0046872]; NAD binding [GO:0051287]; NADH dehydrogenase (ubiquinone) activity [GO:0008137]; quinone binding [GO:0048038]	4 iron, 4 sulfur cluster binding [GO:0051539]; FMN binding [GO:0010181]; metal ion binding [GO:0046872]; NAD binding [GO:0051287]; NADH dehydrogenase (ubiquinone) activity [GO:0008137]; quinone binding [GO:0048038]
12	44	Q73HB2	ATPA_WOLPM	136.07	10	10	10	7	3091400000000	2017900000000	1732300000000	2.28053e+12	7	7	49	59	54	54	Oxidation (M); Mutation	56496	ATP synthase subunit alpha OS=Wolbachia pipientis wMel OX=163164 GN=atpA PE=3 SV=1	atpA WD_0655		plasma membrane [GO:0005886]; proton-transporting ATP synthase complex, catalytic core F(1) [GO:0045261]	plasma membrane [GO:0005886]; proton-transporting ATP synthase complex, catalytic core F(1) [GO:0045261]; ATP binding [GO:0005524]; proton-transporting ATP synthase activity, rotational mechanism [GO:0046933]; proton-transporting ATPase activity, rotational mechanism [GO:0046961]	ATP binding [GO:0005524]; proton-transporting ATP synthase activity, rotational mechanism [GO:0046933]; proton-transporting ATPase activity, rotational mechanism [GO:0046961]
60	81	Q73GF8	Q73GF8_WOLPM	118.28	10	0	10	10		19244000000	24362000000	21803000000	4	4	0	3	4	2.33333	Carbamidomethylation; Mutation	46234	Cysteine desulfurase IscS OS=Wolbachia pipientis wMel OX=163164 GN=iscS PE=3 SV=1	iscS WD_0997	[2Fe-2S] cluster assembly [GO:0044571]	cytoplasm [GO:0005737]	cytoplasm [GO:0005737]; 2 iron, 2 sulfur cluster binding [GO:0051537]; cysteine desulfurase activity [GO:0031071]; metal ion binding [GO:0046872]; pyridoxal phosphate binding [GO:0030170]; [2Fe-2S] cluster assembly [GO:0044571]	2 iron, 2 sulfur cluster binding [GO:0051537]; cysteine desulfurase activity [GO:0031071]; metal ion binding [GO:0046872]; pyridoxal phosphate binding [GO:0030170]
29	36	Q73IW9	RPOBC_WOLPM	100.94	3	1	1	2	35037000000	78829000000	211450000000	1.08439e+11	6	6	5	5	17	9	Carbamidomethylation; Deamidation (NQ); Oxidation (M)	317782	Bifunctional DNA-directed RNA polymerase subunit beta-beta' OS=Wolbachia pipientis wMel OX=163164 GN=rpoBC PE=3 SV=1	rpoBC WD_0024	DNA-templated transcription [GO:0006351]	DNA-directed RNA polymerase complex [GO:0000428]	DNA-directed RNA polymerase complex [GO:0000428]; DNA binding [GO:0003677]; DNA-directed 5'-3' RNA polymerase activity [GO:0003899]; magnesium ion binding [GO:0000287]; ribonucleoside binding [GO:0032549]; zinc ion binding [GO:0008270]; DNA-templated transcription [GO:0006351]	DNA binding [GO:0003677]; DNA-directed 5'-3' RNA polymerase activity [GO:0003899]; magnesium ion binding [GO:0000287]; ribonucleoside binding [GO:0032549]; zinc ion binding [GO:0008270]
159	85	Q73FV9	Q73FV9_WOLPM	92.18	5	0	5	4		6288800000	3677100000	4982950000	2	2	0	1	1	0.666667	Deamidation (NQ)	29481	Coproporphyrinogen III oxidase aerobic degenerate OS=Wolbachia pipientis wMel OX=163164 GN=WD_1214 PE=4 SV=1	WD_1214	heme biosynthetic process [GO:0006783]		coproporphyrinogen oxidase activity [GO:0004109]; heme biosynthetic process [GO:0006783]	coproporphyrinogen oxidase activity [GO:0004109]
92	96	Q73IQ1	Q73IQ1_WOLPM	83.80	6	6	1	0	222610000000	10767000000		116688500000	4	4	3	1	0	1.33333	Mutation	94049	Aconitate hydratase OS=Wolbachia pipientis wMel OX=163164 GN=acnA PE=3 SV=1	acnA WD_0105	tricarboxylic acid cycle [GO:0006099]		4 iron, 4 sulfur cluster binding [GO:0051539]; aconitate hydratase activity [GO:0003994]; citrate dehydratase activity [GO:0047780]; metal ion binding [GO:0046872]; tricarboxylic acid cycle [GO:0006099]	4 iron, 4 sulfur cluster binding [GO:0051539]; aconitate hydratase activity [GO:0003994]; citrate dehydratase activity [GO:0047780]; metal ion binding [GO:0046872]
74	459	P61189	HTPG_WOLPM	71.05	2	2	2	2	3610700000	18358000000	5882500000	9.28373e+09	2	2	1	4	1	2	Mutation	72668	Chaperone protein HtpG OS=Wolbachia pipientis wMel OX=163164 GN=htpG PE=3 SV=1	htpG WD_1277		cytoplasm [GO:0005737]	cytoplasm [GO:0005737]; ATP binding [GO:0005524]; ATP hydrolysis activity [GO:0016887]; ATP-dependent protein folding chaperone [GO:0140662]; unfolded protein binding [GO:0051082]	ATP binding [GO:0005524]; ATP hydrolysis activity [GO:0016887]; ATP-dependent protein folding chaperone [GO:0140662]; unfolded protein binding [GO:0051082]
63	641	Q73GV1	Q73GV1_WOLPM	64.25	20	12	12	20	187360000000	1.73E5	68592000000	127976000000	3	3	1	1	5	2.33333	Mutation	12487	Periplasmic divalent cation tolerance protein OS=Wolbachia pipientis wMel OX=163164 GN=cutA PE=3 SV=1	cutA WD_0828	response to metal ion [GO:0010038]		response to metal ion [GO:0010038]
158	141	P62422	PGK_WOLPM	58.29	2	0	2	2		4621500000	36468000000	20544750000	1	1	0	1	1	0.666667		43305	Phosphoglycerate kinase OS=Wolbachia pipientis wMel OX=163164 GN=pgk PE=3 SV=1	pgk WD_1167	glycolytic process [GO:0006096]	cytoplasm [GO:0005737]	cytoplasm [GO:0005737]; ATP binding [GO:0005524]; phosphoglycerate kinase activity [GO:0004618]; glycolytic process [GO:0006096]	ATP binding [GO:0005524]; phosphoglycerate kinase activity [GO:0004618]
138	71	M1FTP9	M1FTP9_WOLPM	58.08	3	0	1	1		431100000	743400000	587250000	2	2	0	1	1	0.666667	Deamidation (NQ); Oxidation (M)	105793	Ankyrin domain protein (Fragment) OS=Wolbachia pipientis wMel OX=163164 GN=WD0633 PE=4 SV=1	WD0633
138	72	Q73HD3	Q73HD3_WOLPM	58.08	3	0	1	1		431100000	743400000	587250000	2	2	0	1	1	0.666667	Deamidation (NQ); Oxidation (M)	110837	Prophage LambdaW5 ankyrin repeat domain protein OS=Wolbachia pipientis wMel OX=163164 GN=WD_0633 PE=4 SV=1	WD_0633
153	82	Q73HT1	Q73HT1_WOLPM	56.13	4	2	0	2	1343600000		5741600000	3542600000	2	2	1	0	1	0.666667	Deamidation (NQ)	50859	Uncharacterized protein OS=Wolbachia pipientis wMel OX=163164 GN=WD_0462 PE=4 SV=1	WD_0462		membrane [GO:0016020]	membrane [GO:0016020]
84	91	Q73H85	EFTU2_WOLPM	53.47	2	2	2	2	24942000000	23271000000	25906000000	2.47063e+10	1	1	1	2	2	1.66667		42654	Elongation factor Tu 2 OS=Wolbachia pipientis wMel OX=163164 GN=tuf2 PE=3 SV=1	tuf2 WD_0683		cytoplasm [GO:0005737]	cytoplasm [GO:0005737]; GTP binding [GO:0005525]; GTPase activity [GO:0003924]; guanosine tetraphosphate binding [GO:0097216]; translation elongation factor activity [GO:0003746]	GTP binding [GO:0005525]; GTPase activity [GO:0003924]; guanosine tetraphosphate binding [GO:0097216]; translation elongation factor activity [GO:0003746]
84	92	Q73IX6	EFTU1_WOLPM	53.47	2	2	2	2	24942000000	23271000000	25906000000	2.47063e+10	1	1	1	2	2	1.66667		42640	Elongation factor Tu 1 OS=Wolbachia pipientis wMel OX=163164 GN=tuf1 PE=3 SV=1	tuf1 WD_0017		cytoplasm [GO:0005737]	cytoplasm [GO:0005737]; GTP binding [GO:0005525]; GTPase activity [GO:0003924]; guanosine tetraphosphate binding [GO:0097216]; translation elongation factor activity [GO:0003746]	GTP binding [GO:0005525]; GTPase activity [GO:0003924]; guanosine tetraphosphate binding [GO:0097216]; translation elongation factor activity [GO:0003746]
164	165	Q73ID3	Q73ID3_WOLPM	53.08	9	0	0	9			135100000	135100000	2	2	0	0	2	0.666667	Deamidation (NQ)	32193	Protein-export membrane protein SecF OS=Wolbachia pipientis wMel OX=163164 GN=secF PE=3 SV=1	secF WD_0235	intracellular protein transmembrane transport [GO:0065002]; protein targeting [GO:0006605]; protein transport by the Sec complex [GO:0043952]	plasma membrane [GO:0005886]	plasma membrane [GO:0005886]; protein-transporting ATPase activity [GO:0015450]; intracellular protein transmembrane transport [GO:0065002]; protein targeting [GO:0006605]; protein transport by the Sec complex [GO:0043952]	protein-transporting ATPase activity [GO:0015450]
140	118	Q73GN4	PNP_WOLPM	52.73	2	2	0	0	747120000000			747120000000	2	2	2	0	0	0.666667		84015	Polyribonucleotide nucleotidyltransferase OS=Wolbachia pipientis wMel OX=163164 GN=pnp PE=3 SV=1	pnp WD_0906	mRNA catabolic process [GO:0006402]; RNA processing [GO:0006396]	cytoplasm [GO:0005737]	cytoplasm [GO:0005737]; magnesium ion binding [GO:0000287]; polyribonucleotide nucleotidyltransferase activity [GO:0004654]; RNA binding [GO:0003723]; mRNA catabolic process [GO:0006402]; RNA processing [GO:0006396]	magnesium ion binding [GO:0000287]; polyribonucleotide nucleotidyltransferase activity [GO:0004654]; RNA binding [GO:0003723]
151	176	Q73IR4	Q73IR4_WOLPM	52.26	3	0	3	0		2185500000		2185500000	2	2	0	2	0	0.666667	Deamidation (NQ); Oxidation (M); Mutation	53545	Inosine-5'-monophosphate dehydrogenase OS=Wolbachia pipientis wMel OX=163164 GN=guaB PE=3 SV=1	guaB WD_0089	GMP biosynthetic process [GO:0006177]		IMP dehydrogenase activity [GO:0003938]; metal ion binding [GO:0046872]; nucleotide binding [GO:0000166]; GMP biosynthetic process [GO:0006177]	IMP dehydrogenase activity [GO:0003938]; metal ion binding [GO:0046872]; nucleotide binding [GO:0000166]
51	384	Q73FW7	Q73FW7_WOLPM	51.42	10	10	10	10	114920000000	294840000000	195160000000	201640000000	1	1	2	4	4	3.33333	Carbamidomethylation; Oxidation (M)	18705	Biotin transporter OS=Wolbachia pipientis wMel OX=163164 GN=WD_1206 PE=3 SV=1	WD_1206		plasma membrane [GO:0005886]	plasma membrane [GO:0005886]; biotin transmembrane transporter activity [GO:0015225]	biotin transmembrane transporter activity [GO:0015225]
122	538	Q73I71	CH60_WOLPM	51.18	3	0	3	2		101040000000	46166000000	73603000000	2	2	0	2	1	1	Mutation	58662	Chaperonin GroEL OS=Wolbachia pipientis wMel OX=163164 GN=groEL PE=3 SV=1	groEL groL WD_0307	protein refolding [GO:0042026]	cytoplasm [GO:0005737]	cytoplasm [GO:0005737]; ATP binding [GO:0005524]; ATP-dependent protein folding chaperone [GO:0140662]; isomerase activity [GO:0016853]; unfolded protein binding [GO:0051082]; protein refolding [GO:0042026]	ATP binding [GO:0005524]; ATP-dependent protein folding chaperone [GO:0140662]; isomerase activity [GO:0016853]; unfolded protein binding [GO:0051082]
141	144	Q73FZ7	Q73FZ7_WOLPM	51.15	2	1	0	1	4409200000		2771800000	3590500000	2	2	1	0	1	0.666667	Carbamidomethylation	108493	Exported protein OS=Wolbachia pipientis wMel OX=163164 GN=WD_1174 PE=4 SV=1	WD_1174
71	139	Q73GT3	MURD_WOLPM	50.95	6	4	6	0	264890000000	214820000000		239855000000	2	2	2	4	0	2	Oxidation (M)	56517	UDP-N-acetylmuramoylalanine--D-glutamate ligase OS=Wolbachia pipientis wMel OX=163164 GN=murD PE=3 SV=1	murD WD_0849	cell cycle [GO:0007049]; cell division [GO:0051301]; cell wall organization [GO:0071555]; peptidoglycan biosynthetic process [GO:0009252]; regulation of cell shape [GO:0008360]	cytoplasm [GO:0005737]	cytoplasm [GO:0005737]; ATP binding [GO:0005524]; tetrahydrofolylpolyglutamate synthase activity [GO:0004326]; UDP-N-acetylmuramoylalanine-D-glutamate ligase activity [GO:0008764]; cell cycle [GO:0007049]; cell division [GO:0051301]; cell wall organization [GO:0071555]; peptidoglycan biosynthetic process [GO:0009252]; regulation of cell shape [GO:0008360]	ATP binding [GO:0005524]; tetrahydrofolylpolyglutamate synthase activity [GO:0004326]; UDP-N-acetylmuramoylalanine-D-glutamate ligase activity [GO:0008764]
119	251	Q73FR5	MNMA_WOLPM	50.90	9	0	4	5		1030900000000	27372000000	529136000000	2	2	0	1	1	0.666667	Deamidation (NQ); Oxidation (M)	41015	tRNA-specific 2-thiouridylase MnmA OS=Wolbachia pipientis wMel OX=163164 GN=mnmA PE=3 SV=1	mnmA WD_1259	tRNA modification [GO:0006400]	cytoplasm [GO:0005737]	cytoplasm [GO:0005737]; ATP binding [GO:0005524]; sulfurtransferase activity [GO:0016783]; tRNA binding [GO:0000049]; tRNA modification [GO:0006400]	ATP binding [GO:0005524]; sulfurtransferase activity [GO:0016783]; tRNA binding [GO:0000049]
256	115	Q73FW4	Q73FW4_WOLPM	50.63	3	0	0	3			3622200000	3622200000	1	1	0	0	1	0.333333	Oxidation (M)	30281	Succinate--CoA ligase [ADP-forming] subunit alpha OS=Wolbachia pipientis wMel OX=163164 GN=sucD PE=3 SV=1	sucD WD_1209	tricarboxylic acid cycle [GO:0006099]		nucleotide binding [GO:0000166]; succinate-CoA ligase (ADP-forming) activity [GO:0004775]; tricarboxylic acid cycle [GO:0006099]	nucleotide binding [GO:0000166]; succinate-CoA ligase (ADP-forming) activity [GO:0004775]
116	108	Q73IB9	Q73IB9_WOLPM	50.56	4	0	4	0		32324000000		32324000000	2	2	0	3	0	1		50610	DNA recombination protein RmuC homolog OS=Wolbachia pipientis wMel OX=163164 GN=WD_0251 PE=3 SV=1	WD_0251
128	314	Q73G45	Q73G45_WOLPM	50.12	8	8	4	0	20579000000	33497000000		27038000000	2	2	2	1	0	1	Carbamidomethylation; Mutation	28636	Deoxyribonuclease TatD family OS=Wolbachia pipientis wMel OX=163164 GN=WD_1120 PE=4 SV=1	WD_1120			deoxyribonuclease activity [GO:0004536]	deoxyribonuclease activity [GO:0004536]
130	93	Q73HN6	Q73HN6_WOLPM	48.99	1	0	0	1			308390000000	308390000000	2	2	0	0	2	0.666667	Mutation	325741	TcdB_toxin_midN domain-containing protein OS=Wolbachia pipientis wMel OX=163164 GN=WD_0513 PE=4 SV=1	WD_0513		membrane [GO:0016020]	membrane [GO:0016020]
121	284	Q73HK8	SECA_WOLPM	47.94	2	0	2	1		36569000000	9448600000	23008800000	2	2	0	2	1	1	Deamidation (NQ)	99965	Protein translocase subunit SecA OS=Wolbachia pipientis wMel OX=163164 GN=secA PE=3 SV=2	secA WD_0549	intracellular protein transmembrane transport [GO:0065002]; protein import [GO:0017038]; protein targeting [GO:0006605]	cytoplasm [GO:0005737]; plasma membrane [GO:0005886]	cytoplasm [GO:0005737]; plasma membrane [GO:0005886]; ATP binding [GO:0005524]; metal ion binding [GO:0046872]; protein-exporting ATPase activity [GO:0008564]; intracellular protein transmembrane transport [GO:0065002]; protein import [GO:0017038]; protein targeting [GO:0006605]	ATP binding [GO:0005524]; metal ion binding [GO:0046872]; protein-exporting ATPase activity [GO:0008564]
49	340	Q73IK0	Q73IK0_WOLPM	47.04	1	1	1	1	28808000000	1461000000	19407000000	1.65587e+10	1	1	4	2	4	3.33333	Mutation	75635	NADH-quinone oxidoreductase OS=Wolbachia pipientis wMel OX=163164 GN=nuoG PE=3 SV=1	nuoG WD_0160	ATP synthesis coupled electron transport [GO:0042773]	membrane [GO:0016020]	membrane [GO:0016020]; 2 iron, 2 sulfur cluster binding [GO:0051537]; 4 iron, 4 sulfur cluster binding [GO:0051539]; metal ion binding [GO:0046872]; NADH dehydrogenase (ubiquinone) activity [GO:0008137]; quinone binding [GO:0048038]; ATP synthesis coupled electron transport [GO:0042773]	2 iron, 2 sulfur cluster binding [GO:0051537]; 4 iron, 4 sulfur cluster binding [GO:0051539]; metal ion binding [GO:0046872]; NADH dehydrogenase (ubiquinone) activity [GO:0008137]; quinone binding [GO:0048038]
237	182	Q73GQ2	Q73GQ2_WOLPM	46.42	4	0	4	0		598800000		598800000	1	1	0	1	0	0.333333		18237	dihydrofolate reductase OS=Wolbachia pipientis wMel OX=163164 GN=folA PE=3 SV=1	folA WD_0884	glycine biosynthetic process [GO:0006545]; tetrahydrofolate biosynthetic process [GO:0046654]		dihydrofolate reductase activity [GO:0004146]; NADP binding [GO:0050661]; glycine biosynthetic process [GO:0006545]; tetrahydrofolate biosynthetic process [GO:0046654]	dihydrofolate reductase activity [GO:0004146]; NADP binding [GO:0050661]
307	565	Q73HR3	Q73HR3_WOLPM	45.52	4	4	0	0	217920000			217920000	1	1	1	0	0	0.333333	Mutation	35287	M23/M37 peptidase domain protein OS=Wolbachia pipientis wMel OX=163164 GN=WD_0483 PE=4 SV=1	WD_0483
45	148	Q73HL2	Q73HL2_WOLPM	44.94	2	2	2	2	84708000000	58673000000	46235000000	6.32053e+10	1	1	3	4	4	3.66667		42618	Dihydrolipoyllysine-residue succinyltransferase component of 2-oxoglutarate dehydrogenase complex OS=Wolbachia pipientis wMel OX=163164 GN=sucB PE=3 SV=1	sucB WD_0544	L-lysine catabolic process to acetyl-CoA via saccharopine [GO:0033512]; tricarboxylic acid cycle [GO:0006099]	oxoglutarate dehydrogenase complex [GO:0045252]	oxoglutarate dehydrogenase complex [GO:0045252]; dihydrolipoyllysine-residue succinyltransferase activity [GO:0004149]; L-lysine catabolic process to acetyl-CoA via saccharopine [GO:0033512]; tricarboxylic acid cycle [GO:0006099]	dihydrolipoyllysine-residue succinyltransferase activity [GO:0004149]
56	856	Q73HQ4	Q73HQ4_WOLPM	44.39	3	3	3	3	5495000000	61429000000	6755000000	2.45597e+10	1	1	2	3	3	2.66667	Mutation	50466	Fumarate hydratase class II OS=Wolbachia pipientis wMel OX=163164 GN=fumC PE=3 SV=1	fumC WD_0492	fumarate metabolic process [GO:0006106]; tricarboxylic acid cycle [GO:0006099]	tricarboxylic acid cycle enzyme complex [GO:0045239]	tricarboxylic acid cycle enzyme complex [GO:0045239]; fumarate hydratase activity [GO:0004333]; fumarate metabolic process [GO:0006106]; tricarboxylic acid cycle [GO:0006099]	fumarate hydratase activity [GO:0004333]
177	99	Q73GE5	Q73GE5_WOLPM	43.61	1	0	0	1			852980000	852980000	1	1	0	0	1	0.333333		95353	AsmA_2 domain-containing protein OS=Wolbachia pipientis wMel OX=163164 GN=WD_1011 PE=4 SV=1	WD_1011
212	97	Q73FT6	Q73FT6_WOLPM	42.96	1	0	0	1			17411000000	17411000000	1	1	0	0	1	0.333333	Deamidation (NQ)	86090	ATP-dependent Clp protease ATP-binding subunit ClpA OS=Wolbachia pipientis wMel OX=163164 GN=clpA PE=3 SV=1	clpA WD_1237	proteolysis [GO:0006508]		ATP binding [GO:0005524]; ATP hydrolysis activity [GO:0016887]; peptidase activity [GO:0008233]; proteolysis [GO:0006508]	ATP binding [GO:0005524]; ATP hydrolysis activity [GO:0016887]; peptidase activity [GO:0008233]
47	100	Q73GU2	Q73GU2_WOLPM	42.92	1	1	1	1	57371000000	58385000000	82371000000	6.60423e+10	1	1	8	1	1	3.33333		91478	Glycerophosphoryl diester phosphodiesterase OS=Wolbachia pipientis wMel OX=163164 GN=WD_0838 PE=4 SV=1	WD_0838
68	121	Q73I61	Q73I61_WOLPM	41.37	1	0	1	1		0	0	0	1	1	0	3	3	2		91730	Lon protease OS=Wolbachia pipientis wMel OX=163164 GN=lon PE=2 SV=1	lon WD_0317	cellular response to heat [GO:0034605]; protein quality control for misfolded or incompletely synthesized proteins [GO:0006515]	cytoplasm [GO:0005737]	cytoplasm [GO:0005737]; ATP binding [GO:0005524]; ATP hydrolysis activity [GO:0016887]; ATP-dependent peptidase activity [GO:0004176]; sequence-specific DNA binding [GO:0043565]; serine-type endopeptidase activity [GO:0004252]; cellular response to heat [GO:0034605]; protein quality control for misfolded or incompletely synthesized proteins [GO:0006515]	ATP binding [GO:0005524]; ATP hydrolysis activity [GO:0016887]; ATP-dependent peptidase activity [GO:0004176]; sequence-specific DNA binding [GO:0043565]; serine-type endopeptidase activity [GO:0004252]
223	207	Q73G30	Q73G30_WOLPM	40.54	5	0	0	5			0	0	1	1	0	0	1	0.333333		29405	Rpn family recombination-promoting nuclease/putative transposase OS=Wolbachia pipientis wMel OX=163164 GN=WD_1137 PE=4 SV=1	WD_1137
223	257	Q73GF9	Q73GF9_WOLPM	40.54	5	0	0	5			0	0	1	1	0	0	1	0.333333		30535	Rpn family recombination-promoting nuclease/putative transposase OS=Wolbachia pipientis wMel OX=163164 GN=WD_0996 PE=4 SV=1	WD_0996
223	383	Q73II3	Q73II3_WOLPM	40.54	10	0	0	10			0	0	1	1	0	0	1	0.333333		15707	Conserved domain protein OS=Wolbachia pipientis wMel OX=163164 GN=WD_0180 PE=4 SV=1	WD_0180
223	502	Q73IV2	Q73IV2_WOLPM	40.54	10	0	0	10			0	0	1	1	0	0	1	0.333333		15546	Transposase/invertase (TIGR01784 family) OS=Wolbachia pipientis wMel OX=163164 GN=WD_0042 PE=4 SV=1	WD_0042
76	149	Q73FZ3	Q73FZ3_WOLPM	40.11	3	0	3	3		778320000000	21784000000	400052000000	1	1	0	3	3	2	Deamidation (NQ)	30620	Uncharacterized protein OS=Wolbachia pipientis wMel OX=163164 GN=WD_1178 PE=4 SV=1	WD_1178
242	462	Q73FS0	Q73FS0_WOLPM	39.13	3	0	0	3			1099300000	1099300000	1	1	0	0	1	0.333333	Carbamidomethylation; Mutation	67831	ATP-dependent zinc metalloprotease FtsH OS=Wolbachia pipientis wMel OX=163164 GN=ftsH PE=3 SV=1	ftsH WD_1253	cell division [GO:0051301]; protein catabolic process [GO:0030163]; proteolysis [GO:0006508]	plasma membrane [GO:0005886]	plasma membrane [GO:0005886]; ATP binding [GO:0005524]; ATP hydrolysis activity [GO:0016887]; ATP-dependent peptidase activity [GO:0004176]; metalloendopeptidase activity [GO:0004222]; zinc ion binding [GO:0008270]; cell division [GO:0051301]; protein catabolic process [GO:0030163]; proteolysis [GO:0006508]	ATP binding [GO:0005524]; ATP hydrolysis activity [GO:0016887]; ATP-dependent peptidase activity [GO:0004176]; metalloendopeptidase activity [GO:0004222]; zinc ion binding [GO:0008270]
99	154	Q73IT1	Q73IT1_WOLPM	38.77	2	2	0	0	1844900000			1844900000	1	1	4	0	0	1.33333		45392	Outer membrane protein TolC putative OS=Wolbachia pipientis wMel OX=163164 GN=WD_0068 PE=3 SV=1	WD_0068			efflux transmembrane transporter activity [GO:0015562]	efflux transmembrane transporter activity [GO:0015562]
191	147	Q73I01	Q73I01_WOLPM	38.34	1	0	1	0		18403000		18403000	1	1	0	1	0	0.333333	Carbamidomethylation	58323	Ankyrin repeat domain protein OS=Wolbachia pipientis wMel OX=163164 GN=WD_0385 PE=4 SV=1	WD_0385		membrane [GO:0016020]	membrane [GO:0016020]
152	183	Q73HD6	Q73HD6_WOLPM	38.32	2	0	2	2		3861800000	2753700000	3307750000	1	1	0	1	1	0.666667		90164	PH domain-containing protein OS=Wolbachia pipientis wMel OX=163164 GN=WD_0630 PE=4 SV=1	WD_0630		membrane [GO:0016020]	membrane [GO:0016020]
77	549	Q73IT4	Q73IT4_WOLPM	38.05	11	11	0	11	9812100000		16648000000	13230050000	1	1	2	0	4	2		11523	DNA-binding protein HU family OS=Wolbachia pipientis wMel OX=163164 GN=WD_0065 PE=3 SV=1	WD_0065			DNA binding [GO:0003677]; structural constituent of chromatin [GO:0030527]	DNA binding [GO:0003677]; structural constituent of chromatin [GO:0030527]
173	1752	Q73I76	Q73I76_WOLPM	37.80	2	0	0	2			5518600000	5518600000	1	1	0	0	2	0.666667	Mutation	57331	Cytochrome c oxidase subunit 1 OS=Wolbachia pipientis wMel OX=163164 GN=coxA PE=3 SV=1	coxA WD_0301	electron transport coupled proton transport [GO:0015990]; oxidative phosphorylation [GO:0006119]	plasma membrane [GO:0005886]; respiratory chain complex IV [GO:0045277]	plasma membrane [GO:0005886]; respiratory chain complex IV [GO:0045277]; cytochrome-c oxidase activity [GO:0004129]; heme binding [GO:0020037]; metal ion binding [GO:0046872]; electron transport coupled proton transport [GO:0015990]; oxidative phosphorylation [GO:0006119]	cytochrome-c oxidase activity [GO:0004129]; heme binding [GO:0020037]; metal ion binding [GO:0046872]
160	245	Q73H69	Q73H69_WOLPM	37.76	6	6	0	6	131940000000		195930000000	163935000000	1	1	1	0	1	0.666667		28755	Peptidase_M48 domain-containing protein OS=Wolbachia pipientis wMel OX=163164 GN=WD_0702 PE=4 SV=1	WD_0702			metallopeptidase activity [GO:0008237]	metallopeptidase activity [GO:0008237]
168	1288	Q73FW2	Q73FW2_WOLPM	37.56	12	0	12	12		1287600000	1861500000	1574550000	1	1	0	1	1	0.666667		8047	30S ribosomal protein S21 OS=Wolbachia pipientis wMel OX=163164 GN=rpsU PE=3 SV=1	rpsU WD_1211	translation [GO:0006412]	ribonucleoprotein complex [GO:1990904]; ribosome [GO:0005840]	ribonucleoprotein complex [GO:1990904]; ribosome [GO:0005840]; structural constituent of ribosome [GO:0003735]; translation [GO:0006412]	structural constituent of ribosome [GO:0003735]
254	209	Q73GS5	Q73GS5_WOLPM	37.50	1	0	0	1			14564000000	14564000000	1	1	0	0	1	0.333333		92704	Type IV secretion system protein VirB6 OS=Wolbachia pipientis wMel OX=163164 GN=WD_0857 PE=3 SV=1	WD_0857	protein secretion by the type IV secretion system [GO:0030255]	plasma membrane [GO:0005886]	plasma membrane [GO:0005886]; protein secretion by the type IV secretion system [GO:0030255]
143	109	Q73IQ2	Q73IQ2_WOLPM	37.32	2	0	0	2			8932900000	8932900000	1	1	0	0	2	0.666667	Deamidation (NQ)	116749	Bifunctional protein PutA OS=Wolbachia pipientis wMel OX=163164 GN=putA PE=3 SV=1	putA WD_0103	proline biosynthetic process [GO:0006561]; proline catabolic process to glutamate [GO:0010133]		1-pyrroline-5-carboxylate dehydrogenase activity [GO:0003842]; DNA binding [GO:0003677]; DNA-binding transcription factor activity [GO:0003700]; proline dehydrogenase activity [GO:0004657]; proline biosynthetic process [GO:0006561]; proline catabolic process to glutamate [GO:0010133]	1-pyrroline-5-carboxylate dehydrogenase activity [GO:0003842]; DNA binding [GO:0003677]; DNA-binding transcription factor activity [GO:0003700]; proline dehydrogenase activity [GO:0004657]
146	379	Q73GP4	Q73GP4_WOLPM	37.23	3	3	3	0	9843600000	6388600000		8116100000	1	1	1	1	0	0.666667	Mutation	63804	Chaperone protein HscA OS=Wolbachia pipientis wMel OX=163164 GN=hscA PE=3 SV=1	hscA WD_0892	iron-sulfur cluster assembly [GO:0016226]		ATP binding [GO:0005524]; ATP hydrolysis activity [GO:0016887]; ATP-dependent protein folding chaperone [GO:0140662]; unfolded protein binding [GO:0051082]; iron-sulfur cluster assembly [GO:0016226]	ATP binding [GO:0005524]; ATP hydrolysis activity [GO:0016887]; ATP-dependent protein folding chaperone [GO:0140662]; unfolded protein binding [GO:0051082]
200	124	Q73HU5	Q73HU5_WOLPM	37.15	3	0	0	3			1665900000	1665900000	1	1	0	0	1	0.333333	Deamidation (NQ)	46617	Uncharacterized protein OS=Wolbachia pipientis wMel OX=163164 GN=WD_0445 PE=4 SV=1	WD_0445
264	275	Q73GV5	Q73GV5_WOLPM	37.03	2	0	0	2			2405700000	2405700000	1	1	0	0	1	0.333333	Carbamidomethylation; Deamidation (NQ)	77145	ATP-dependent DNA helicase RecG OS=Wolbachia pipientis wMel OX=163164 GN=recG PE=3 SV=1	recG WD_0824			ATP binding [GO:0005524]; helicase activity [GO:0004386]; hydrolase activity [GO:0016787]; nucleic acid binding [GO:0003676]	ATP binding [GO:0005524]; helicase activity [GO:0004386]; hydrolase activity [GO:0016787]; nucleic acid binding [GO:0003676]
40	424	Q73FY5	Q73FY5_WOLPM	36.91	3	3	3	3	542650000000	456360000000	28740000000	3.42583e+11	1	1	4	4	7	5		29892	Conserved domain protein OS=Wolbachia pipientis wMel OX=163164 GN=WD_1187 PE=4 SV=1	WD_1187		membrane [GO:0016020]	membrane [GO:0016020]
179	135	Q73FN1	Q73FN1_WOLPM	36.64	1	0	1	0		13266000000		13266000000	1	1	0	1	0	0.333333		126890	Carbamoyl-phosphate synthase large chain OS=Wolbachia pipientis wMel OX=163164 GN=carB PE=3 SV=1	carB WD_1295	'de novo' UMP biosynthetic process [GO:0044205]; arginine biosynthetic process [GO:0006526]		ATP binding [GO:0005524]; carbamoyl-phosphate synthase (glutamine-hydrolyzing) activity [GO:0004088]; metal ion binding [GO:0046872]; 'de novo' UMP biosynthetic process [GO:0044205]; arginine biosynthetic process [GO:0006526]	ATP binding [GO:0005524]; carbamoyl-phosphate synthase (glutamine-hydrolyzing) activity [GO:0004088]; metal ion binding [GO:0046872]
162	215	Q73H24	Q73H24_WOLPM	36.64	3	0	3	0		3296100000		3296100000	1	1	0	2	0	0.666667	Deamidation (NQ)	35845	Site-specific recombinase phage integrase family OS=Wolbachia pipientis wMel OX=163164 GN=WD_0752 PE=4 SV=1	WD_0752	DNA integration [GO:0015074]; DNA recombination [GO:0006310]		DNA binding [GO:0003677]; DNA integration [GO:0015074]; DNA recombination [GO:0006310]	DNA binding [GO:0003677]
186	157	Q73HU9	Q73HU9_WOLPM	36.54	2	2	0	0	59276000000			59276000000	1	1	1	0	0	0.333333	Deamidation (NQ)	46362	Ankyrin repeat domain protein OS=Wolbachia pipientis wMel OX=163164 GN=WD_0441 PE=4 SV=1	WD_0441
186	159	M1FVR0	M1FVR0_WOLPM	36.54	3	3	0	0	59276000000			59276000000	1	1	1	0	0	0.333333	Deamidation (NQ)	38137	Ankyrin domain protein (Fragment) OS=Wolbachia pipientis wMel OX=163164 GN=WD0441 PE=4 SV=1	WD0441
102	1291	Q73HX3	Q73HX3_WOLPM	36.49	3	0	3	3		151220000000	250020000000	200620000000	1	1	0	2	2	1.33333	Mutation	36354	Pyruvate dehydrogenase E1 component subunit alpha OS=Wolbachia pipientis wMel OX=163164 GN=pdhA PE=4 SV=1	pdhA WD_0416	acetyl-CoA biosynthetic process from pyruvate [GO:0006086]; glycolytic process [GO:0006096]	intracellular membrane-bounded organelle [GO:0043231]	intracellular membrane-bounded organelle [GO:0043231]; pyruvate dehydrogenase (acetyl-transferring) activity [GO:0004739]; acetyl-CoA biosynthetic process from pyruvate [GO:0006086]; glycolytic process [GO:0006096]	pyruvate dehydrogenase (acetyl-transferring) activity [GO:0004739]
225	239	Q73IY6	Q73IY6_WOLPM	36.46	2	0	0	2			1635400000	1635400000	1	1	0	0	1	0.333333	Deamidation (NQ)	53013	Type IV secretion system protein VirB10 OS=Wolbachia pipientis wMel OX=163164 GN=WD_0006 PE=3 SV=1	WD_0006		membrane [GO:0016020]	membrane [GO:0016020]
248	345	P62351	SYH_WOLPM	36.23	6	0	0	6			869190000	869190000	1	1	0	0	1	0.333333		46541	Histidine--tRNA ligase OS=Wolbachia pipientis wMel OX=163164 GN=hisS PE=3 SV=1	hisS WD_1076	histidyl-tRNA aminoacylation [GO:0006427]	cytoplasm [GO:0005737]	cytoplasm [GO:0005737]; ATP binding [GO:0005524]; histidine-tRNA ligase activity [GO:0004821]; histidyl-tRNA aminoacylation [GO:0006427]	ATP binding [GO:0005524]; histidine-tRNA ligase activity [GO:0004821]
216	265	Q73FY3	Q73FY3_WOLPM	36.20	4	0	0	4			60543000000	60543000000	1	1	0	0	1	0.333333	Deamidation (NQ); Oxidation (M)	49293	Heat shock protein HslVU ATPase subunit HslU OS=Wolbachia pipientis wMel OX=163164 GN=hslU PE=3 SV=1	hslU WD_1190		HslUV protease complex [GO:0009376]	HslUV protease complex [GO:0009376]; ATP binding [GO:0005524]; ATP hydrolysis activity [GO:0016887]; peptidase activity [GO:0008233]	ATP binding [GO:0005524]; ATP hydrolysis activity [GO:0016887]; peptidase activity [GO:0008233]
252	217	Q73G86	Q73G86_WOLPM	36.12	10	10	0	0	1472600000			1472600000	1	1	1	0	0	0.333333		21319	NifU domain protein OS=Wolbachia pipientis wMel OX=163164 GN=WD_1075 PE=4 SV=1	WD_1075	iron-sulfur cluster assembly [GO:0016226]		iron ion binding [GO:0005506]; iron-sulfur cluster binding [GO:0051536]; iron-sulfur cluster assembly [GO:0016226]	iron ion binding [GO:0005506]; iron-sulfur cluster binding [GO:0051536]
298	202	Q73FW9	Q73FW9_WOLPM	35.80	3	0	3	0		1696100000		1696100000	1	1	0	1	0	0.333333	Deamidation (NQ)	33540	TPR domain protein OS=Wolbachia pipientis wMel OX=163164 GN=WD_1204 PE=4 SV=1	WD_1204		membrane [GO:0016020]	membrane [GO:0016020]
255	344	Q73HN8	Q73HN8_WOLPM	35.64	3	0	3	0		8677100000		8677100000	1	1	0	1	0	0.333333	Oxidation (M)	35570	Rpn family recombination-promoting nuclease/putative transposase OS=Wolbachia pipientis wMel OX=163164 GN=WD_0511 PE=4 SV=1	WD_0511
260	540	Q73GP3	Q73GP3_WOLPM	35.41	9	9	0	0	8056200000			8056200000	1	1	1	0	0	0.333333		28848	Signal peptidase I OS=Wolbachia pipientis wMel OX=163164 GN=lepB PE=3 SV=1	lepB WD_0893	signal peptide processing [GO:0006465]	membrane [GO:0016020]	membrane [GO:0016020]; serine-type endopeptidase activity [GO:0004252]; signal peptide processing [GO:0006465]	serine-type endopeptidase activity [GO:0004252]
323	885	Q73GD2	Q73GD2_WOLPM	35.14	9	0	0	9			6562400000	6562400000	1	1	0	0	1	0.333333		11152	Conserved domain protein OS=Wolbachia pipientis wMel OX=163164 GN=WD_1025 PE=4 SV=1	WD_1025
269	140	Q73FP7	Q73FP7_WOLPM	35.10	3	0	3	0		1158400000		1158400000	1	1	0	1	0	0.333333		44436	5-aminolevulinate synthase OS=Wolbachia pipientis wMel OX=163164 GN=hemA PE=3 SV=1	hemA WD_1279	protoporphyrinogen IX biosynthetic process [GO:0006782]		5-aminolevulinate synthase activity [GO:0003870]; pyridoxal phosphate binding [GO:0030170]; protoporphyrinogen IX biosynthetic process [GO:0006782]	5-aminolevulinate synthase activity [GO:0003870]; pyridoxal phosphate binding [GO:0030170]
104	415	Q73IQ7	Q73IQ7_WOLPM	35.05	4	0	4	4		113360000000	78297000000	95828500000	1	1	0	2	2	1.33333	Deamidation (NQ)	29190	Cell division protein FtsQ putative OS=Wolbachia pipientis wMel OX=163164 GN=WD_0096 PE=4 SV=1	WD_0096	cell septum assembly [GO:0090529]	plasma membrane [GO:0005886]	plasma membrane [GO:0005886]; cell septum assembly [GO:0090529]
314	293	Q73GN3	Q73GN3_WOLPM	35.01	7	0	0	7			1268700000	1268700000	1	1	0	0	1	0.333333		14510	Transposase degenerate OS=Wolbachia pipientis wMel OX=163164 GN=WD_0907 PE=4 SV=1	WD_0907
314	1221	Q73IU6	Q73IU6_WOLPM	35.01	11	0	0	11			1268700000	1268700000	1	1	0	0	1	0.333333		9753	Transposase degenerate OS=Wolbachia pipientis wMel OX=163164 GN=WD_0050 PE=4 SV=1	WD_0050
85	259	Q73HP8	Q73HP8_WOLPM	34.99	2	2	0	2	127210000000		102710000000	114960000000	1	1	1	0	4	1.66667		37632	Ankyrin repeat domain protein OS=Wolbachia pipientis wMel OX=163164 GN=WD_0498 PE=4 SV=1	WD_0498
85	322	M1FWC3	M1FWC3_WOLPM	34.99	4	4	0	4	127210000000		102710000000	114960000000	1	1	1	0	4	1.66667		23288	Ankyrin domain protein (Fragment) OS=Wolbachia pipientis wMel OX=163164 GN=WD0498 PE=4 SV=1	WD0498
103	225	Q73HL3	Q73HL3_WOLPM	34.72	2	2	2	2	0	5312800000	168500000	1827100000	1	1	1	1	2	1.33333		32145	Porphobilinogen deaminase OS=Wolbachia pipientis wMel OX=163164 GN=hemC PE=3 SV=1	hemC WD_0542	peptidyl-pyrromethane cofactor linkage [GO:0018160]; protoporphyrinogen IX biosynthetic process [GO:0006782]		hydroxymethylbilane synthase activity [GO:0004418]; peptidyl-pyrromethane cofactor linkage [GO:0018160]; protoporphyrinogen IX biosynthetic process [GO:0006782]	hydroxymethylbilane synthase activity [GO:0004418]
275	348	Q73HB4	Q73HB4_WOLPM	34.67	10	0	10	0		3822000000		3822000000	1	1	0	1	0	0.333333	Carbamidomethylation; Deamidation (NQ); Oxidation (M)	23910	3 4-dihydroxy-2-butanone 4-phosphate synthase OS=Wolbachia pipientis wMel OX=163164 GN=WD_0653 PE=3 SV=1	WD_0653	riboflavin biosynthetic process [GO:0009231]		3,4-dihydroxy-2-butanone-4-phosphate synthase activity [GO:0008686]; metal ion binding [GO:0046872]; riboflavin biosynthetic process [GO:0009231]	3,4-dihydroxy-2-butanone-4-phosphate synthase activity [GO:0008686]; metal ion binding [GO:0046872]
293	146	Q73HE9	Q73HE9_WOLPM	34.65	3	0	3	0		1799300000		1799300000	1	1	0	1	0	0.333333		37602	Conserved domain protein OS=Wolbachia pipientis wMel OX=163164 GN=WD_0615 PE=4 SV=1	WD_0615
231	945	Q73FX1	Q73FX1_WOLPM	34.47	2	0	0	2			3096400000	3096400000	1	1	0	0	1	0.333333	Mutation	100061	DNA gyrase subunit A OS=Wolbachia pipientis wMel OX=163164 GN=gyrA PE=3 SV=1	gyrA WD_1202	DNA topological change [GO:0006265]; DNA-templated DNA replication [GO:0006261]	chromosome [GO:0005694]; cytoplasm [GO:0005737]; DNA topoisomerase type II (double strand cut, ATP-hydrolyzing) complex [GO:0009330]	chromosome [GO:0005694]; cytoplasm [GO:0005737]; DNA topoisomerase type II (double strand cut, ATP-hydrolyzing) complex [GO:0009330]; ATP binding [GO:0005524]; DNA binding [GO:0003677]; DNA negative supercoiling activity [GO:0034335]; DNA topological change [GO:0006265]; DNA-templated DNA replication [GO:0006261]	ATP binding [GO:0005524]; DNA binding [GO:0003677]; DNA negative supercoiling activity [GO:0034335]
144	188	Q73HF4	Q73HF4_WOLPM	34.46	1	0	1	0		25026000000		25026000000	1	1	0	2	0	0.666667		134914	Helicase SNF2 family OS=Wolbachia pipientis wMel OX=163164 GN=WD_0610 PE=4 SV=1	WD_0610			ATP binding [GO:0005524]; ATP-dependent chromatin remodeler activity [GO:0140658]; helicase activity [GO:0004386]; zinc ion binding [GO:0008270]	ATP binding [GO:0005524]; ATP-dependent chromatin remodeler activity [GO:0140658]; helicase activity [GO:0004386]; zinc ion binding [GO:0008270]
321	414	Q73GY3	Q73GY3_WOLPM	34.46	6	0	6	0		0		0	1	1	0	1	0	0.333333	Carbamidomethylation	22795	DUF1013 domain-containing protein OS=Wolbachia pipientis wMel OX=163164 GN=WD_0796 PE=4 SV=1	WD_0796
235	216	Q73FV0	Q73FV0_WOLPM	34.16	2	0	0	2			43422000000	43422000000	1	1	0	0	1	0.333333		47052	PBECR3 domain-containing protein OS=Wolbachia pipientis wMel OX=163164 GN=WD_1223 PE=4 SV=1	WD_1223
244	482	Q73GN0	Q73GN0_WOLPM	34.13	1	0	1	0		697160000		697160000	1	1	0	1	0	0.333333		103424	PDDEXK_1 domain-containing protein OS=Wolbachia pipientis wMel OX=163164 GN=WD_0912 PE=4 SV=1	WD_0912
129	453	Q73G32	TRHO_WOLPM	34.07	3	3	0	3	30861000000		75102000000	52981500000	1	1	1	0	2	1	Deamidation (NQ)	31596	tRNA uridine(34) hydroxylase OS=Wolbachia pipientis wMel OX=163164 GN=trhO PE=3 SV=1	trhO WD_1135	tRNA modification [GO:0006400]		oxidoreductase activity, acting on paired donors, with incorporation or reduction of molecular oxygen [GO:0016705]; tRNA modification [GO:0006400]	oxidoreductase activity, acting on paired donors, with incorporation or reduction of molecular oxygen [GO:0016705]
267	354	Q73H87	Q73H87_WOLPM	33.84	4	0	4	0		22616000000		22616000000	1	1	0	1	0	0.333333		26341	50S ribosomal protein L3 OS=Wolbachia pipientis wMel OX=163164 GN=rplC PE=3 SV=1	rplC WD_0681	translation [GO:0006412]	ribonucleoprotein complex [GO:1990904]; ribosome [GO:0005840]	ribonucleoprotein complex [GO:1990904]; ribosome [GO:0005840]; rRNA binding [GO:0019843]; structural constituent of ribosome [GO:0003735]; translation [GO:0006412]	rRNA binding [GO:0019843]; structural constituent of ribosome [GO:0003735]
236	170	Q73G07	Q73G07_WOLPM	33.76	4	0	0	4			1403200000	1403200000	1	1	0	0	1	0.333333	Deamidation (NQ)	64377	Conserved domain protein OS=Wolbachia pipientis wMel OX=163164 GN=WD_1161 PE=4 SV=1	WD_1161		membrane [GO:0016020]	membrane [GO:0016020]
125	943	Q73G42	NUOB_WOLPM	33.72	8	8	8	8	18067000000	33606000000	21777000000	2.44833e+10	1	1	1	1	1	1	Mutation	18821	NADH-quinone oxidoreductase subunit B OS=Wolbachia pipientis wMel OX=163164 GN=nuoB PE=3 SV=1	nuoB WD_1123		plasma membrane [GO:0005886]	plasma membrane [GO:0005886]; 4 iron, 4 sulfur cluster binding [GO:0051539]; iron ion binding [GO:0005506]; NADH dehydrogenase (ubiquinone) activity [GO:0008137]; quinone binding [GO:0048038]	4 iron, 4 sulfur cluster binding [GO:0051539]; iron ion binding [GO:0005506]; NADH dehydrogenase (ubiquinone) activity [GO:0008137]; quinone binding [GO:0048038]
132	138	Q73I48	Q73I48_WOLPM	33.69	1	0	1	1		13971000000	0	6985500000	1	1	0	1	1	0.666667	Deamidation (NQ)	100476	Antigenic heat-stable 120 kDa protein OS=Wolbachia pipientis wMel OX=163164 GN=WD_0332 PE=4 SV=1	WD_0332
213	172	Q73HK0	Q73HK0_WOLPM	33.67	3	0	3	0		78760000		78760000	1	1	0	1	0	0.333333		48573	CBS domain protein OS=Wolbachia pipientis wMel OX=163164 GN=WD_0558 PE=3 SV=1	WD_0558		membrane [GO:0016020]	membrane [GO:0016020]; flavin adenine dinucleotide binding [GO:0050660]	flavin adenine dinucleotide binding [GO:0050660]
194	236	Q73I66	Q73I66_WOLPM	33.64	2	2	0	0	0			0	1	1	1	0	0	0.333333	Deamidation (NQ)	63327	Single-stranded-DNA-specific exonuclease RecJ OS=Wolbachia pipientis wMel OX=163164 GN=recJ PE=3 SV=1	recJ WD_0312	DNA recombination [GO:0006310]; DNA repair [GO:0006281]		5'-3' exonuclease activity [GO:0008409]; nucleic acid binding [GO:0003676]; DNA recombination [GO:0006310]; DNA repair [GO:0006281]	5'-3' exonuclease activity [GO:0008409]; nucleic acid binding [GO:0003676]
309	617	Q73H04	Q73H04_WOLPM	33.51	4	0	4	0		12539000000		12539000000	1	1	0	1	0	0.333333		31607	VHL domain-containing protein OS=Wolbachia pipientis wMel OX=163164 GN=WD_0773 PE=4 SV=1	WD_0773
299	1708	Q73G19	Q73G19_WOLPM	33.32	5	0	5	0		1342600000		1342600000	1	1	0	1	0	0.333333	Mutation	27758	1-acyl-sn-glycerol-3-phosphate acyltransferase family protein OS=Wolbachia pipientis wMel OX=163164 GN=WD_1149 PE=4 SV=1	WD_1149		membrane [GO:0016020]	membrane [GO:0016020]; acyltransferase activity [GO:0016746]	acyltransferase activity [GO:0016746]
292	552	Q73FP6	Q73FP6_WOLPM	33.23	6	0	0	6			20416000000	20416000000	1	1	0	0	1	0.333333	Deamidation (NQ)	26140	Inositol monophosphatase family protein OS=Wolbachia pipientis wMel OX=163164 GN=WD_1280 PE=4 SV=1	WD_1280	inositol phosphate dephosphorylation [GO:0046855]		inositol phosphate dephosphorylation [GO:0046855]
203	292	Q73GM6	Q73GM6_WOLPM	33.16	1	0	1	0		5235900000		5235900000	1	1	0	1	0	0.333333		103391	UvrABC system protein A OS=Wolbachia pipientis wMel OX=163164 GN=uvrA PE=3 SV=1	uvrA WD_0916	nucleotide-excision repair [GO:0006289]; SOS response [GO:0009432]	cytoplasm [GO:0005737]; excinuclease repair complex [GO:0009380]	cytoplasm [GO:0005737]; excinuclease repair complex [GO:0009380]; ATP binding [GO:0005524]; ATP hydrolysis activity [GO:0016887]; DNA binding [GO:0003677]; excinuclease ABC activity [GO:0009381]; zinc ion binding [GO:0008270]; nucleotide-excision repair [GO:0006289]; SOS response [GO:0009432]	ATP binding [GO:0005524]; ATP hydrolysis activity [GO:0016887]; DNA binding [GO:0003677]; excinuclease ABC activity [GO:0009381]; zinc ion binding [GO:0008270]
226	283	Q73HV7	Q73HV7_WOLPM	33.03	2	0	2	0		37692000000		37692000000	1	1	0	1	0	0.333333	Oxidation (M)	77295	propionyl-CoA carboxylase OS=Wolbachia pipientis wMel OX=163164 GN=pccA PE=4 SV=1	pccA WD_0433	lipid catabolic process [GO:0016042]		ATP binding [GO:0005524]; metal ion binding [GO:0046872]; propionyl-CoA carboxylase activity [GO:0004658]; lipid catabolic process [GO:0016042]	ATP binding [GO:0005524]; metal ion binding [GO:0046872]; propionyl-CoA carboxylase activity [GO:0004658]
288	648	Q73HY1	Q73HY1_WOLPM	33.02	2	0	2	0		12442000000		12442000000	1	1	0	1	0	0.333333		45729	Na+/H+ antiporter putative OS=Wolbachia pipientis wMel OX=163164 GN=WD_0407 PE=4 SV=1	WD_0407		plasma membrane [GO:0005886]	plasma membrane [GO:0005886]
215	618	Q73GM9	Q73GM9_WOLPM	32.99	1	1	0	0	34456000000			34456000000	1	1	1	0	0	0.333333	Mutation	113695	Phosphoribosylformylglycinamidine synthase subunit PurL OS=Wolbachia pipientis wMel OX=163164 GN=purL PE=3 SV=1	purL WD_0913	'de novo' IMP biosynthetic process [GO:0006189]	cytoplasm [GO:0005737]	cytoplasm [GO:0005737]; ATP binding [GO:0005524]; magnesium ion binding [GO:0000287]; phosphoribosylformylglycinamidine synthase activity [GO:0004642]; 'de novo' IMP biosynthetic process [GO:0006189]	ATP binding [GO:0005524]; magnesium ion binding [GO:0000287]; phosphoribosylformylglycinamidine synthase activity [GO:0004642]
93	174	Q73GS8	Q73GS8_WOLPM	32.99	1	1	0	1	3452300000		2046800000	2749550000	1	1	1	0	3	1.33333	Deamidation (NQ)	142299	Membrane protein putative OS=Wolbachia pipientis wMel OX=163164 GN=WD_0854 PE=3 SV=1	WD_0854	protein secretion by the type IV secretion system [GO:0030255]	plasma membrane [GO:0005886]	plasma membrane [GO:0005886]; protein secretion by the type IV secretion system [GO:0030255]
263	184	Q73GK9	ZNUC_WOLPM	32.89	8	0	0	8			297800000	297800000	1	1	0	0	1	0.333333	Oxidation (M)	27452	Zinc import ATP-binding protein ZnuC OS=Wolbachia pipientis wMel OX=163164 GN=znuC PE=3 SV=2	znuC WD_0938		plasma membrane [GO:0005886]	plasma membrane [GO:0005886]; ABC-type zinc transporter activity [GO:0015633]; ATP binding [GO:0005524]	ABC-type zinc transporter activity [GO:0015633]; ATP binding [GO:0005524]
313	946	Q73GY5	Q73GY5_WOLPM	32.82	8	0	0	8			85514000000	85514000000	1	1	0	0	1	0.333333	Deamidation (NQ)	17727	RDD domain-containing protein OS=Wolbachia pipientis wMel OX=163164 GN=WD_0793 PE=4 SV=1	WD_0793		membrane [GO:0016020]	membrane [GO:0016020]
183	151	Q73I45	Q73I45_WOLPM	32.75	1	0	0	1			305800000	305800000	1	1	0	0	1	0.333333	Deamidation (NQ)	95222	Chromosome segregation protein SMC OS=Wolbachia pipientis wMel OX=163164 GN=WD_0335 PE=4 SV=1	WD_0335
316	722	Q73GQ1	Q73GQ1_WOLPM	32.74	4	0	4	0		313280000		313280000	1	1	0	1	0	0.333333		27489	F420_ligase domain-containing protein OS=Wolbachia pipientis wMel OX=163164 GN=WD_0885 PE=4 SV=1	WD_0885
211	374	Q73HF5	Q73HF5_WOLPM	32.70	2	0	0	2			274200000	274200000	1	1	0	0	1	0.333333		81177	Regulatory protein RepA putative OS=Wolbachia pipientis wMel OX=163164 GN=WD_0609 PE=4 SV=1	WD_0609
282	1067	Q73GP7	Q73GP7_WOLPM	32.70	15	0	15	0		1013600000		1013600000	1	1	0	1	0	0.333333	Carbamidomethylation; Mutation	13775	Iron-sulfur cluster assembly scaffold protein IscU OS=Wolbachia pipientis wMel OX=163164 GN=WD_0889 PE=3 SV=1	WD_0889	iron-sulfur cluster assembly [GO:0016226]		iron ion binding [GO:0005506]; iron-sulfur cluster binding [GO:0051536]; iron-sulfur cluster assembly [GO:0016226]	iron ion binding [GO:0005506]; iron-sulfur cluster binding [GO:0051536]
149	213	Q73HW5	SYFB_WOLPM	32.56	2	2	0	0	67869000			67869000	1	1	2	0	0	0.666667		86297	Phenylalanine--tRNA ligase beta subunit OS=Wolbachia pipientis wMel OX=163164 GN=pheT PE=3 SV=1	pheT WD_0425	phenylalanyl-tRNA aminoacylation [GO:0006432]	cytoplasm [GO:0005737]	cytoplasm [GO:0005737]; ATP binding [GO:0005524]; magnesium ion binding [GO:0000287]; phenylalanine-tRNA ligase activity [GO:0004826]; tRNA binding [GO:0000049]; phenylalanyl-tRNA aminoacylation [GO:0006432]	ATP binding [GO:0005524]; magnesium ion binding [GO:0000287]; phenylalanine-tRNA ligase activity [GO:0004826]; tRNA binding [GO:0000049]
97	133	Q73I30	Q73I30_WOLPM	32.52	3	3	0	3	263760000000		630680000000	447220000000	1	1	2	0	2	1.33333	Deamidation (NQ)	42852	Inner membrane protein OS=Wolbachia pipientis wMel OX=163164 GN=WD_0353 PE=4 SV=1	WD_0353		membrane [GO:0016020]	membrane [GO:0016020]
230	593	Q73HI3	Q73HI3_WOLPM	32.50	2	0	2	0		372320000000		372320000000	1	1	0	1	0	0.333333		49548	Phage related protein OS=Wolbachia pipientis wMel OX=163164 GN=WD_0577 PE=4 SV=1	WD_0577
306	632	Q73IJ7	Q73IJ7_WOLPM	32.49	9	0	9	0		2022700000		2022700000	1	1	0	1	0	0.333333	Oxidation (M)	30547	Type-4 uracil-DNA glycosylase OS=Wolbachia pipientis wMel OX=163164 GN=WD_0164 PE=3 SV=1	WD_0164			4 iron, 4 sulfur cluster binding [GO:0051539]; metal ion binding [GO:0046872]; uracil DNA N-glycosylase activity [GO:0004844]	4 iron, 4 sulfur cluster binding [GO:0051539]; metal ion binding [GO:0046872]; uracil DNA N-glycosylase activity [GO:0004844]
305	1550	Q73GH4	NUOI_WOLPM	32.40	11	0	11	0		3996400000		3996400000	1	1	0	1	0	0.333333	Carbamidomethylation; Mutation	19978	NADH-quinone oxidoreductase subunit I OS=Wolbachia pipientis wMel OX=163164 GN=nuoI PE=3 SV=1	nuoI WD_0980		plasma membrane [GO:0005886]	plasma membrane [GO:0005886]; 4 iron, 4 sulfur cluster binding [GO:0051539]; iron ion binding [GO:0005506]; NADH dehydrogenase (quinone) activity [GO:0050136]; quinone binding [GO:0048038]	4 iron, 4 sulfur cluster binding [GO:0051539]; iron ion binding [GO:0005506]; NADH dehydrogenase (quinone) activity [GO:0050136]; quinone binding [GO:0048038]
272	300	Q73HH7	Q73HH7_WOLPM	32.38	5	0	5	0		4560700000		4560700000	1	1	0	1	0	0.333333	Deamidation (NQ)	25448	AAA domain-containing protein OS=Wolbachia pipientis wMel OX=163164 GN=WD_0583 PE=4 SV=1	WD_0583
261	1362	Q73HV5	SYE1_WOLPM	32.33	2	2	0	0	342700000			342700000	1	1	1	0	0	0.333333	Mutation	53968	Glutamate--tRNA ligase 1 OS=Wolbachia pipientis wMel OX=163164 GN=gltX1 PE=3 SV=1	gltX1 WD_0435	glutamyl-tRNA aminoacylation [GO:0006424]	cytoplasm [GO:0005737]	cytoplasm [GO:0005737]; ATP binding [GO:0005524]; glutamate-tRNA ligase activity [GO:0004818]; tRNA binding [GO:0000049]; zinc ion binding [GO:0008270]; glutamyl-tRNA aminoacylation [GO:0006424]	ATP binding [GO:0005524]; glutamate-tRNA ligase activity [GO:0004818]; tRNA binding [GO:0000049]; zinc ion binding [GO:0008270]
315	1850	Q73HA3	RS5_WOLPM	32.24	7	7	0	0	128970000			128970000	1	1	1	0	0	0.333333	Mutation	18398	30S ribosomal protein S5 OS=Wolbachia pipientis wMel OX=163164 GN=rpsE PE=3 SV=1	rpsE WD_0664	translation [GO:0006412]	small ribosomal subunit [GO:0015935]	small ribosomal subunit [GO:0015935]; rRNA binding [GO:0019843]; structural constituent of ribosome [GO:0003735]; translation [GO:0006412]	rRNA binding [GO:0019843]; structural constituent of ribosome [GO:0003735]
249	526	Q73GJ7	Q73GJ7_WOLPM	32.21	5	0	5	0		18416000000		18416000000	1	1	0	1	0	0.333333	Deamidation (NQ)	38751	Aspartate-semialdehyde dehydrogenase OS=Wolbachia pipientis wMel OX=163164 GN=asd PE=3 SV=1	asd WD_0954	'de novo' L-methionine biosynthetic process [GO:0071266]; diaminopimelate biosynthetic process [GO:0019877]; isoleucine biosynthetic process [GO:0009097]; lysine biosynthetic process via diaminopimelate [GO:0009089]; threonine biosynthetic process [GO:0009088]		aspartate-semialdehyde dehydrogenase activity [GO:0004073]; NAD binding [GO:0051287]; NADP binding [GO:0050661]; protein dimerization activity [GO:0046983]; 'de novo' L-methionine biosynthetic process [GO:0071266]; diaminopimelate biosynthetic process [GO:0019877]; isoleucine biosynthetic process [GO:0009097]; lysine biosynthetic process via diaminopimelate [GO:0009089]; threonine biosynthetic pr…	aspartate-semialdehyde dehydrogenase activity [GO:0004073]; NAD binding [GO:0051287]; NADP binding [GO:0050661]; protein dimerization activity [GO:0046983]
232	381	Q73FM9	Q73FM9_WOLPM	32.18	2	0	2	0		2550300000		2550300000	1	1	0	1	0	0.333333		73363	RNA polymerase sigma factor RpoD OS=Wolbachia pipientis wMel OX=163164 GN=rpoD PE=3 SV=1	rpoD WD_1298	DNA-templated transcription initiation [GO:0006352]	cytoplasm [GO:0005737]	cytoplasm [GO:0005737]; DNA binding [GO:0003677]; sigma factor activity [GO:0016987]; DNA-templated transcription initiation [GO:0006352]	DNA binding [GO:0003677]; sigma factor activity [GO:0016987]
245	333	Q73HE8	Q73HE8_WOLPM	31.96	1	1	0	0	5184200000			5184200000	1	1	1	0	0	0.333333	Deamidation (NQ)	67365	ABC transporter permease/ATP-binding protein putative OS=Wolbachia pipientis wMel OX=163164 GN=WD_0616 PE=3 SV=1	WD_0616		membrane [GO:0016020]	membrane [GO:0016020]; ABC-type transporter activity [GO:0140359]; ATP binding [GO:0005524]	ABC-type transporter activity [GO:0140359]; ATP binding [GO:0005524]
304	1083	Q73H12	Q73H12_WOLPM	31.92	15	0	0	15			34142000000	34142000000	1	1	0	0	1	0.333333	Carbamidomethylation; Deamidation (NQ)	15909	Uncharacterized protein OS=Wolbachia pipientis wMel OX=163164 GN=WD_0764 PE=4 SV=1	WD_0764
287	339	Q73IP7	Q73IP7_WOLPM	31.84	5	5	0	0	2483800000			2483800000	1	1	1	0	0	0.333333	Deamidation (NQ)	22987	SCO1/SenC family protein OS=Wolbachia pipientis wMel OX=163164 GN=WD_0109 PE=3 SV=1	WD_0109
250	483	Q73H07	Q73H07_WOLPM	31.83	2	0	2	0		2107900000		2107900000	1	1	0	1	0	0.333333		63398	Type I secretion system ATPase OS=Wolbachia pipientis wMel OX=163164 GN=WD_0770 PE=3 SV=1	WD_0770	protein secretion by the type I secretion system [GO:0030253]	membrane [GO:0016020]; type I protein secretion system complex [GO:0030256]	membrane [GO:0016020]; type I protein secretion system complex [GO:0030256]; ABC-type transporter activity [GO:0140359]; ATP binding [GO:0005524]; protein secretion by the type I secretion system [GO:0030253]	ABC-type transporter activity [GO:0140359]; ATP binding [GO:0005524]
280	262	Q73FV5	Q73FV5_WOLPM	31.77	6	6	0	0	26497000			26497000	1	1	1	0	0	0.333333	Deamidation (NQ)	32472	Probable chromosome-partitioning protein ParB OS=Wolbachia pipientis wMel OX=163164 GN=WD_1218 PE=3 SV=1	WD_1218			DNA binding [GO:0003677]	DNA binding [GO:0003677]
199	253	Q73GB8	Q73GB8_WOLPM	31.77	1	0	0	1			9682200000	9682200000	1	1	0	0	1	0.333333	Deamidation (NQ)	128257	Surface protein-related protein OS=Wolbachia pipientis wMel OX=163164 GN=WD_1041 PE=4 SV=1	WD_1041
294	1391	Q73H81	Q73H81_WOLPM	31.72	6	6	0	0	18440000000			18440000000	1	1	1	0	0	0.333333	Mutation	32778	Fructose-1 6-bisphosphatase OS=Wolbachia pipientis wMel OX=163164 GN=glpX PE=3 SV=1	glpX WD_0687	gluconeogenesis [GO:0006094]; glycerol metabolic process [GO:0006071]		fructose 1,6-bisphosphate 1-phosphatase activity [GO:0042132]; metal ion binding [GO:0046872]; gluconeogenesis [GO:0006094]; glycerol metabolic process [GO:0006071]	fructose 1,6-bisphosphate 1-phosphatase activity [GO:0042132]; metal ion binding [GO:0046872]
308	863	Q73GW0	Q73GW0_WOLPM	31.62	3	0	0	3			3046400000	3046400000	1	1	0	0	1	0.333333		31175	DNA polymerase III subunit putative OS=Wolbachia pipientis wMel OX=163164 GN=WD_0819 PE=4 SV=1	WD_0819
238	212	Q73GY7	Q73GY7_WOLPM	31.55	3	0	3	0		113790000000		113790000000	1	1	0	1	0	0.333333	Deamidation (NQ)	52634	Isocitrate dehydrogenase [NADP] OS=Wolbachia pipientis wMel OX=163164 GN=WD_0791 PE=3 SV=1	WD_0791	glyoxylate cycle [GO:0006097]; tricarboxylic acid cycle [GO:0006099]		isocitrate dehydrogenase (NADP+) activity [GO:0004450]; magnesium ion binding [GO:0000287]; NAD binding [GO:0051287]; glyoxylate cycle [GO:0006097]; tricarboxylic acid cycle [GO:0006099]	isocitrate dehydrogenase (NADP+) activity [GO:0004450]; magnesium ion binding [GO:0000287]; NAD binding [GO:0051287]
155	231	Q73H21	Q73H21_WOLPM	31.53	3	0	3	0		47774000000		47774000000	1	1	0	2	0	0.666667		34410	Thioredoxin reductase OS=Wolbachia pipientis wMel OX=163164 GN=trxB PE=3 SV=1	trxB WD_0755	removal of superoxide radicals [GO:0019430]	cytoplasm [GO:0005737]	cytoplasm [GO:0005737]; thioredoxin-disulfide reductase activity [GO:0004791]; removal of superoxide radicals [GO:0019430]	thioredoxin-disulfide reductase activity [GO:0004791]
273	396	Q73IF0	Q73IF0_WOLPM	31.49	4	4	0	0	7208400000			7208400000	1	1	1	0	0	0.333333	Deamidation (NQ)	40055	Phage uncharacterized protein OS=Wolbachia pipientis wMel OX=163164 GN=WD_0217 PE=4 SV=1	WD_0217			nucleic acid binding [GO:0003676]	nucleic acid binding [GO:0003676]
277	529	Q73IH1	GUAA_WOLPM	31.47	3	0	3	0		7610700000		7610700000	1	1	0	1	0	0.333333	Oxidation (M)	58077	GMP synthase [glutamine-hydrolyzing] OS=Wolbachia pipientis wMel OX=163164 GN=guaA PE=3 SV=1	guaA WD_0195	glutamine metabolic process [GO:0006541]		ATP binding [GO:0005524]; GMP synthase activity [GO:0003921]; glutamine metabolic process [GO:0006541]	ATP binding [GO:0005524]; GMP synthase activity [GO:0003921]
227	357	Q73FP2	Q73FP2_WOLPM	31.47	1	0	1	0		124870000000		124870000000	1	1	0	1	0	0.333333	Deamidation (NQ)	54743	histidine kinase OS=Wolbachia pipientis wMel OX=163164 GN=WD_1284 PE=4 SV=1	WD_1284		membrane [GO:0016020]	membrane [GO:0016020]; phosphorelay sensor kinase activity [GO:0000155]	phosphorelay sensor kinase activity [GO:0000155]
192	335	Q73GS4	Q73GS4_WOLPM	31.41	1	0	0	1			1151500000	1151500000	1	1	0	0	1	0.333333		91232	Type IV secretion system protein virB4 OS=Wolbachia pipientis wMel OX=163164 GN=WD_0858 PE=3 SV=1	WD_0858			ATP binding [GO:0005524]	ATP binding [GO:0005524]
