# Supplementary material for: wMel Wolbachia alters female post-mating behaviors and physiology in the dengue vector mosquito Aedes aegypti
Source: Commun Biol. 2023 Aug 21;6:865. doi: 10.1038/s42003-023-05180-8 (PMC10442437; doi:10.1038/s42003-023-05180-8)
Supplement: Supplementary file 5 — Supplementary Data 2 [file 42003_2023_5180_MOESM5_ESM.xlsx]

## Sheet: Fecundity
Cross	Eggs	Replicate
TxT	124	1
TxT	108	1
TxT	114	1
TxT	103	1
TxT	110	1
TxT	116	1
TxT	84	1
TxT	92	1
TxT	107	1
TxT	82	1
TxT	97	1
TxT	87	1
TxT	97	1
TxT	133	1
TxT	106	1
TxT	92	1
TxT	85	1
TxT	92	1
TxT	122	1
TxT	105	1
TxT	105	1
TxT	110	1
TxT	104	1
TxT	72	1
TxT	85	1
TxTW	115	1
TxTW	91	1
TxTW	19	1
TxTW	103	1
TxTW	90	1
TxTW	66	1
TxTW	88	1
TxTW	118	1
TxTW	70	1
TxTW	81	1
TxTW	80	1
TxTW	82	1
TxTW	95	1
TxTW	117	1
TxTW	95	1
TxTW	92	1
TxTW	80	1
TxTW	84	1
TxTW	95	1
TxTW	104	1
TxTW	110	1
TxTW	114	1
TxTW	92	1
TWxT	31	1
TWxT	86	1
TWxT	86	1
TWxT	59	1
TWxT	52	1
TWxT	63	1
TWxT	115	1
TWxT	73	1
TWxT	106	1
TWxT	121	1
TWxT	94	1
TWxT	116	1
TWxT	103	1
TWxT	34	1
TWxT	90	1
TWxT	84	1
TWxT	93	1
TWxT	59	1
TWxT	112	1
TWxT	58	1
TWxT	87	1
TWxT	85	1
TWxT	84	1
TWxT	92	1
TWxT	132	1
TWxT	91	1
TWxT	66	1
TWxT	91	1
TWxTW	110	1
TWxTW	107	1
TWxTW	95	1
TWxTW	9	1
TWxTW	89	1
TWxTW	93	1
TWxTW	92	1
TWxTW	39	1
TWxTW	88	1
TWxTW	87	1
TWxTW	87	1
TWxTW	52	1
TWxTW	62	1
TWxTW	68	1
TWxTW	89	1
TWxTW	101	1
TWxTW	33	1
TWxTW	42	1
TWxTW	92	1
TWxTW	54	1
TWxTW	54	1
TWxTW	90	1
TWxTW	115	1
TxT	98	2
TxT	78	2
TxT	90	2
TxT	91	2
TxT	71	2
TxT	103	2
TxT	89	2
TxT	88	2
TxT	97	2
TxT	90	2
TxT	100	2
TxT	68	2
TxT	87	2
TxT	99	2
TxT	89	2
TxT	113	2
TxT	71	2
TxT	92	2
TxT	98	2
TxT	94	2
TxT	89	2
TxT	112	2
TxTW	120	2
TxTW	83	2
TxTW	123	2
TxTW	72	2
TxTW	84	2
TxTW	102	2
TxTW	89	2
TxTW	89	2
TxTW	107	2
TxTW	97	2
TxTW	80	2
TxTW	100	2
TxTW	104	2
TxTW	96	2
TxTW	103	2
TxTW	101	2
TxTW	73	2
TxTW	90	2
TxTW	96	2
TxTW	109	2
TxTW	100	2
TxTW	104	2
TxTW	106	2
TxTW	105	2
TWxT	103	2
TWxT	82	2
TWxT	52	2
TWxT	43	2
TWxT	53	2
TWxT	96	2
TWxT	87	2
TWxT	52	2
TWxT	86	2
TWxT	111	2
TWxT	93	2
TWxT	96	2
TWxT	82	2
TWxT	89	2
TWxT	21	2
TWxT	102	2
TWxT	89	2
TWxT	83	2
TWxT	80	2
TWxT	83	2
TWxT	91	2
TWxT	46	2
TWxTW	84	2
TWxTW	90	2
TWxTW	85	2
TWxTW	91	2
TWxTW	108	2
TWxTW	9	2
TWxTW	87	2
TWxTW	90	2
TWxTW	28	2
TWxTW	57	2
TWxTW	1	2
TWxTW	19	2
TWxTW	13	2
TWxTW	71	2
TWxTW	74	2
TWxTW	13	2
TWxTW	5	2
TWxTW	100	2
TWxTW	23	2
TWxTW	52	2
TWxTW	50	2
TWxTW	24	2

## Sheet: Fertility
Cross	Progeny	Replicate
TxT	105	1
TxT	70	1
TxT	97	1
TxT	92	1
TxT	106	1
TxT	104	1
TxT	84	1
TxT	90	1
TxT	103	1
TxT	81	1
TxT	95	1
TxT	83	1
TxT	96	1
TxT	133	1
TxT	104	1
TxT	90	1
TxT	74	1
TxT	55	1
TxT	104	1
TxT	88	1
TxT	94	1
TxT	47	1
TxT	100	1
TxT	56	1
TxT	78	1
TxTW	0	1
TxTW	0	1
TxTW	0	1
TxTW	0	1
TxTW	9	1
TxTW	0	1
TxTW	0	1
TxTW	0	1
TxTW	0	1
TxTW	0	1
TxTW	0	1
TxTW	0	1
TxTW	0	1
TxTW	0	1
TxTW	0	1
TxTW	12	1
TxTW	0	1
TxTW	0	1
TxTW	7	1
TxTW	0	1
TxTW	0	1
TxTW	0	1
TxTW	0	1
TWxT	23	1
TWxT	41	1
TWxT	78	1
TWxT	52	1
TWxT	26	1
TWxT	0	1
TWxT	93	1
TWxT	56	1
TWxT	61	1
TWxT	93	1
TWxT	80	1
TWxT	2	1
TWxT	67	1
TWxT	20	1
TWxT	58	1
TWxT	71	1
TWxT	57	1
TWxT	21	1
TWxT	98	1
TWxT	51	1
TWxT	85	1
TWxT	65	1
TWxT	48	1
TWxT	60	1
TWxT	62	1
TWxT	81	1
TWxT	62	1
TWxT	0	1
TWxTW	82	1
TWxTW	79	1
TWxTW	68	1
TWxTW	8	1
TWxTW	48	1
TWxTW	71	1
TWxTW	70	1
TWxTW	35	1
TWxTW	60	1
TWxTW	65	1
TWxTW	0	1
TWxTW	0	1
TWxTW	31	1
TWxTW	34	1
TWxTW	26	1
TWxTW	96	1
TWxTW	19	1
TWxTW	24	1
TWxTW	1	1
TWxTW	39	1
TWxTW	47	1
TWxTW	81	1
TWxTW	75	1
TxT	90	2
TxT	75	2
TxT	90	2
TxT	90	2
TxT	71	2
TxT	59	2
TxT	88	2
TxT	88	2
TxT	99	2
TxT	87	2
TxT	100	2
TxT	58	2
TxT	85	2
TxT	99	2
TxT	89	2
TxT	103	2
TxT	64	2
TxT	92	2
TxT	83	2
TxT	0	2
TxT	89	2
TxT	88	2
TxTW	0	2
TxTW	0	2
TxTW	0	2
TxTW	0	2
TxTW	0	2
TxTW	0	2
TxTW	0	2
TxTW	0	2
TxTW	0	2
TxTW	0	2
TxTW	0	2
TxTW	0	2
TxTW	0	2
TxTW	0	2
TxTW	0	2
TxTW	0	2
TxTW	0	2
TxTW	0	2
TxTW	0	2
TxTW	0	2
TxTW	0	2
TxTW	0	2
TxTW	0	2
TxTW	0	2
TWxT	44	2
TWxT	74	2
TWxT	29	2
TWxT	35	2
TWxT	27	2
TWxT	84	2
TWxT	73	2
TWxT	31	2
TWxT	64	2
TWxT	92	2
TWxT	88	2
TWxT	76	2
TWxT	76	2
TWxT	26	2
TWxT	5	2
TWxT	75	2
TWxT	77	2
TWxT	58	2
TWxT	56	2
TWxT	69	2
TWxT	90	2
TWxT	32	2
TWxTW	65	2
TWxTW	79	2
TWxTW	64	2
TWxTW	76	2
TWxTW	69	2
TWxTW	0	2
TWxTW	66	2
TWxTW	85	2
TWxTW	9	2
TWxTW	8	2
TWxTW	0	2
TWxTW	14	2
TWxTW	0	2
TWxTW	51	2
TWxTW	25	2
TWxTW	2	2
TWxTW	2	2
TWxTW	68	2
TWxTW	15	2
TWxTW	32	2
TWxTW	15	2
TWxTW	15	2

## Sheet: Hatch %
Cross	Eggs	Progeny	Hatch %	Replicate
TxT	124	105	0.846774	1
TxT	108	70	0.648148	1
TxT	114	97	0.850877	1
TxT	103	92	0.893204	1
TxT	110	106	0.963636	1
TxT	116	104	0.896552	1
TxT	84	84	1	1
TxT	92	90	0.978261	1
TxT	107	103	0.962617	1
TxT	82	81	0.987805	1
TxT	97	95	0.979381	1
TxT	87	83	0.954023	1
TxT	97	96	0.989691	1
TxT	133	133	1	1
TxT	106	104	0.981132	1
TxT	92	90	0.978261	1
TxT	85	74	0.870588	1
TxT	92	55	0.597826	1
TxT	122	104	0.852459	1
TxT	105	88	0.838095	1
TxT	105	94	0.895238	1
TxT	110	47	0.427273	1
TxT	104	100	0.961538	1
TxT	72	56	0.777778	1
TxT	85	78	0.917647	1
TxTW	115	0	0	1
TxTW	91	0	0	1
TxTW	19	0	0	1
TxTW	103	0	0	1
TxTW	90	9	0.1	1
TxTW	66	0	0	1
TxTW	88	0	0	1
TxTW	118	0	0	1
TxTW	70	0	0	1
TxTW	81	0	0	1
TxTW	80	0	0	1
TxTW	82	0	0	1
TxTW	95	0	0	1
TxTW	117	0	0	1
TxTW	95	0	0	1
TxTW	92	12	0.130435	1
TxTW	80	0	0	1
TxTW	84	0	0	1
TxTW	95	7	0.0736842	1
TxTW	104	0	0	1
TxTW	110	0	0	1
TxTW	114	0	0	1
TxTW	92	0	0	1
TWxT	31	23	0.741935	1
TWxT	86	41	0.476744	1
TWxT	86	78	0.906977	1
TWxT	59	52	0.881356	1
TWxT	52	26	0.5	1
TWxT	63	0	0	1
TWxT	115	93	0.808696	1
TWxT	73	56	0.767123	1
TWxT	106	61	0.575472	1
TWxT	121	93	0.768595	1
TWxT	94	80	0.851064	1
TWxT	116	2	0.0172414	1
TWxT	103	67	0.650485	1
TWxT	34	20	0.588235	1
TWxT	90	58	0.644444	1
TWxT	84	71	0.845238	1
TWxT	93	57	0.612903	1
TWxT	59	21	0.355932	1
TWxT	112	98	0.875	1
TWxT	58	51	0.87931	1
TWxT	87	85	0.977011	1
TWxT	85	65	0.764706	1
TWxT	84	48	0.571429	1
TWxT	92	60	0.652174	1
TWxT	132	62	0.469697	1
TWxT	91	81	0.89011	1
TWxT	66	62	0.939394	1
TWxT	91	0	0	1
TWxTW	110	82	0.745455	1
TWxTW	107	79	0.738318	1
TWxTW	95	68	0.715789	1
TWxTW	9	8	0.888889	1
TWxTW	89	48	0.539326	1
TWxTW	93	71	0.763441	1
TWxTW	92	70	0.76087	1
TWxTW	39	35	0.897436	1
TWxTW	88	60	0.681818	1
TWxTW	87	65	0.747126	1
TWxTW	87	0	0	1
TWxTW	52	0	0	1
TWxTW	62	31	0.5	1
TWxTW	68	34	0.5	1
TWxTW	89	26	0.292135	1
TWxTW	101	96	0.950495	1
TWxTW	33	19	0.575758	1
TWxTW	42	24	0.571429	1
TWxTW	92	1	0.0108696	1
TWxTW	54	39	0.722222	1
TWxTW	54	47	0.87037	1
TWxTW	90	81	0.9	1
TWxTW	115	75	0.652174	1
TxT	98	90	0.918367	2
TxT	78	75	0.961538	2
TxT	90	90	1	2
TxT	91	90	0.989011	2
TxT	71	71	1	2
TxT	103	59	0.572816	2
TxT	89	88	0.988764	2
TxT	88	88	1	2
TxT	97	99	1.02062	2
TxT	90	87	0.966667	2
TxT	100	100	1	2
TxT	68	58	0.852941	2
TxT	87	85	0.977011	2
TxT	99	99	1	2
TxT	89	89	1	2
TxT	113	103	0.911504	2
TxT	71	64	0.901408	2
TxT	92	92	1	2
TxT	98	83	0.846939	2
TxT	94	0	0	2
TxT	89	89	1	2
TxT	112	88	0.785714	2
TxTW	120	0	0	2
TxTW	83	0	0	2
TxTW	123	0	0	2
TxTW	72	0	0	2
TxTW	84	0	0	2
TxTW	102	0	0	2
TxTW	89	0	0	2
TxTW	89	0	0	2
TxTW	107	0	0	2
TxTW	97	0	0	2
TxTW	80	0	0	2
TxTW	100	0	0	2
TxTW	104	0	0	2
TxTW	96	0	0	2
TxTW	103	0	0	2
TxTW	101	0	0	2
TxTW	73	0	0	2
TxTW	90	0	0	2
TxTW	96	0	0	2
TxTW	109	0	0	2
TxTW	100	0	0	2
TxTW	104	0	0	2
TxTW	106	0	0	2
TxTW	105	0	0	2
TWxT	103	44	0.427184	2
TWxT	82	74	0.902439	2
TWxT	52	29	0.557692	2
TWxT	43	35	0.813953	2
TWxT	53	27	0.509434	2
TWxT	96	84	0.875	2
TWxT	87	73	0.83908	2
TWxT	52	31	0.596154	2
TWxT	86	64	0.744186	2
TWxT	111	92	0.828829	2
TWxT	93	88	0.946237	2
TWxT	96	76	0.791667	2
TWxT	82	76	0.926829	2
TWxT	89	26	0.292135	2
TWxT	21	5	0.238095	2
TWxT	102	75	0.735294	2
TWxT	89	77	0.865169	2
TWxT	83	58	0.698795	2
TWxT	80	56	0.7	2
TWxT	83	69	0.831325	2
TWxT	91	90	0.989011	2
TWxT	46	32	0.695652	2
TWxTW	84	65	0.77381	2
TWxTW	90	79	0.877778	2
TWxTW	85	64	0.752941	2
TWxTW	91	76	0.835165	2
TWxTW	108	69	0.638889	2
TWxTW	9	0	0	2
TWxTW	87	66	0.758621	2
TWxTW	90	85	0.944444	2
TWxTW	28	9	0.321429	2
TWxTW	57	8	0.140351	2
TWxTW	1	0	0	2
TWxTW	19	14	0.736842	2
TWxTW	13	0	0	2
TWxTW	71	51	0.71831	2
TWxTW	74	25	0.337838	2
TWxTW	13	2	0.153846	2
TWxTW	5	2	0.4	2
TWxTW	100	68	0.68	2
TWxTW	23	15	0.652174	2
TWxTW	52	32	0.615385	2
TWxTW	50	15	0.3	2
TWxTW	24	15	0.625	2

## Sheet: Remating
Female	Male	Replica	Remating
Thai	ThaiWolb	3	1
Thai	ThaiWolb	3	1
Thai	ThaiWolb	3	1
Thai	ThaiWolb	3	1
Thai	ThaiWolb	3	1
Thai	ThaiWolb	3	1
Thai	ThaiWolb	3	1
Thai	ThaiWolb	3	1
Thai	ThaiWolb	3	1
Thai	ThaiWolb	3	1
Thai	ThaiWolb	3	1
Thai	ThaiWolb	3	1
Thai	ThaiWolb	3	1
Thai	ThaiWolb	3	1
Thai	ThaiWolb	3	1
Thai	ThaiWolb	3	1
Thai	ThaiWolb	3	1
Thai	ThaiWolb	3	1
Thai	ThaiWolb	3	1
Thai	ThaiWolb	3	1
Thai	ThaiWolb	3	1
Thai	ThaiWolb	3	1
Thai	ThaiWolb	3	1
Thai	ThaiWolb	3	1
Thai	ThaiWolb	3	1
Thai	ThaiWolb	3	1
Thai	ThaiWolb	3	1
Thai	ThaiWolb	3	1
Thai	ThaiWolb	3	1
Thai	ThaiWolb	3	1
Thai	ThaiWolb	3	1
Thai	ThaiWolb	3	1
Thai	ThaiWolb	3	1
Thai	ThaiWolb	3	1
Thai	ThaiWolb	3	1
Thai	ThaiWolb	3	1
Thai	ThaiWolb	3	1
Thai	ThaiWolb	3	1
Thai	ThaiWolb	3	0
Thai	ThaiWolb	3	0
Thai	ThaiWolb	3	0
Thai	ThaiWolb	3	0
Thai	ThaiWolb	3	0
Thai	ThaiWolb	3	0
Thai	ThaiWolb	3	0
Thai	ThaiWolb	3	0
Thai	ThaiWolb	3	0
Thai	ThaiWolb	3	0
Thai	ThaiWolb	3	0
Thai	ThaiWolb	3	0
Thai	ThaiWolb	3	0
Thai	ThaiWolb	3	0
Thai	ThaiWolb	3	0
Thai	ThaiWolb	3	0
Thai	ThaiWolb	3	0
Thai	ThaiWolb	3	0
Thai	ThaiWolb	3	0
Thai	ThaiWolb	3	0
Thai	ThaiWolb	3	0
Thai	ThaiWolb	3	0
Thai	ThaiWolb	3	0
Thai	ThaiWolb	3	0
Thai	ThaiWolb	3	0
Thai	ThaiWolb	3	0
Thai	ThaiWolb	3	0
Thai	ThaiWolb	3	0
Thai	ThaiWolb	3	0
Thai	ThaiWolb	3	0
Thai	ThaiWolb	3	0
Thai	ThaiWolb	3	0
Thai	ThaiWolb	3	0
Thai	ThaiWolb	3	0
Thai	ThaiWolb	3	0
Thai	ThaiWolb	3	0
Thai	ThaiWolb	3	0
Thai	ThaiWolb	3	0
Thai	ThaiWolb	3	0
Thai	ThaiWolb	3	0
Thai	ThaiWolb	3	0
Thai	ThaiWolb	3	0
Thai	ThaiWolb	3	0
Thai	ThaiWolb	3	0
Thai	ThaiWolb	3	0
Thai	ThaiWolb	3	0
Thai	ThaiWolb	3	0
Thai	ThaiWolb	3	0
Thai	ThaiWolb	3	0
Thai	ThaiWolb	3	0
Thai	ThaiWolb	3	0
Thai	ThaiWolb	3	0
Thai	ThaiWolb	3	0
Thai	ThaiWolb	3	0
Thai	Thai	3	1
Thai	Thai	3	1
Thai	Thai	3	1
Thai	Thai	3	1
Thai	Thai	3	1
Thai	Thai	3	1
Thai	Thai	3	1
Thai	Thai	3	1
Thai	Thai	3	1
Thai	Thai	3	1
Thai	Thai	3	1
Thai	Thai	3	1
Thai	Thai	3	1
Thai	Thai	3	1
Thai	Thai	3	1
Thai	Thai	3	1
Thai	Thai	3	1
Thai	Thai	3	1
Thai	Thai	3	1
Thai	Thai	3	1
Thai	Thai	3	1
Thai	Thai	3	1
Thai	Thai	3	1
Thai	Thai	3	1
Thai	Thai	3	1
Thai	Thai	3	1
Thai	Thai	3	0
Thai	Thai	3	0
Thai	Thai	3	0
Thai	Thai	3	0
Thai	Thai	3	0
Thai	Thai	3	0
Thai	Thai	3	0
Thai	Thai	3	0
Thai	Thai	3	0
Thai	Thai	3	0
Thai	Thai	3	0
Thai	Thai	3	0
Thai	Thai	3	0
Thai	Thai	3	0
Thai	Thai	3	0
Thai	Thai	3	0
Thai	Thai	3	0
Thai	Thai	3	0
Thai	Thai	3	0
Thai	Thai	3	0
Thai	Thai	3	0
Thai	Thai	3	0
Thai	Thai	3	0
Thai	Thai	3	0
Thai	Thai	3	0
Thai	Thai	3	0
Thai	Thai	3	0
Thai	Thai	3	0
Thai	Thai	3	0
Thai	Thai	3	0
Thai	Thai	3	0
Thai	Thai	3	0
Thai	Thai	3	0
Thai	Thai	3	0
Thai	Thai	3	0
Thai	Thai	3	0
Thai	Thai	3	0
Thai	Thai	3	0
Thai	Thai	3	0
Thai	Thai	3	0
Thai	Thai	3	0
Thai	Thai	3	0
Thai	Thai	3	0
Thai	Thai	3	0
Thai	Thai	3	0
Thai	Thai	3	0
Thai	Thai	3	0
Thai	Thai	3	0
Thai	Thai	3	0
Thai	Thai	3	0
Thai	Thai	3	0
Thai	Thai	3	0
Thai	Thai	3	0
Thai	Thai	3	0
Thai	Thai	3	0
Thai	Thai	3	0
Thai	Thai	3	0
Thai	Thai	3	0
Thai	Thai	3	0
Thai	Thai	3	0
Thai	Thai	3	0
Thai	Thai	3	0
Thai	Thai	3	0
Thai	Thai	3	0
Thai	Thai	3	0
Thai	Thai	3	0
Thai	Thai	3	0
Thai	Thai	3	0
Thai	Thai	3	0
Thai	Thai	3	0
Thai	ThaiWolb	3	0
Thai	Thai	3	1
Thai	Thai	3	1
Thai	Thai	3	1
Thai	Thai	1	1
Thai	Thai	1	1
Thai	Thai	1	1
Thai	Thai	1	1
Thai	Thai	1	1
Thai	Thai	1	1
Thai	Thai	1	1
Thai	Thai	1	1
Thai	Thai	1	1
Thai	Thai	1	1
Thai	Thai	1	1
Thai	Thai	2	1
Thai	Thai	2	1
Thai	Thai	2	1
Thai	Thai	2	1
Thai	Thai	2	1
Thai	Thai	2	1
Thai	Thai	2	1
Thai	Thai	2	1
Thai	Thai	2	1
Thai	Thai	2	1
Thai	Thai	2	1
Thai	Thai	2	1
Thai	Thai	2	1
Thai	Thai	1	0
Thai	Thai	1	0
Thai	Thai	1	0
Thai	Thai	1	0
Thai	Thai	1	0
Thai	Thai	1	0
Thai	Thai	1	0
Thai	Thai	1	0
Thai	Thai	1	0
Thai	Thai	1	0
Thai	Thai	1	0
Thai	Thai	1	0
Thai	Thai	1	0
Thai	Thai	1	0
Thai	Thai	1	0
Thai	Thai	1	0
Thai	Thai	1	0
Thai	Thai	1	0
Thai	Thai	1	0
Thai	Thai	1	0
Thai	Thai	1	0
Thai	Thai	1	0
Thai	Thai	1	0
Thai	Thai	1	0
Thai	Thai	1	0
Thai	Thai	1	0
Thai	Thai	1	0
Thai	Thai	1	0
Thai	Thai	1	0
Thai	Thai	1	0
Thai	Thai	1	0
Thai	Thai	1	0
Thai	Thai	1	0
Thai	Thai	1	0
Thai	Thai	1	0
Thai	Thai	1	0
Thai	Thai	2	0
Thai	Thai	2	0
Thai	Thai	2	0
Thai	Thai	2	0
Thai	Thai	2	0
Thai	Thai	2	0
Thai	Thai	2	0
Thai	Thai	2	0
Thai	Thai	2	0
Thai	Thai	2	0
Thai	Thai	2	0
Thai	Thai	2	0
Thai	Thai	2	0
Thai	Thai	2	0
Thai	Thai	2	0
Thai	Thai	2	0
Thai	Thai	2	0
Thai	Thai	2	0
Thai	Thai	2	0
Thai	Thai	2	0
Thai	Thai	2	0
Thai	Thai	2	0
Thai	Thai	2	0
Thai	Thai	2	0
Thai	Thai	2	0
Thai	Thai	2	0
Thai	Thai	2	0
Thai	Thai	2	0
Thai	Thai	2	0
Thai	Thai	2	0
Thai	Thai	2	0
Thai	Thai	2	0
Thai	Thai	2	0
Thai	Thai	2	0
Thai	Thai	2	0
Thai	ThaiWolb	1	1
Thai	ThaiWolb	1	1
Thai	ThaiWolb	1	1
Thai	ThaiWolb	1	1
Thai	ThaiWolb	1	1
Thai	ThaiWolb	1	1
Thai	ThaiWolb	1	1
Thai	ThaiWolb	1	1
Thai	ThaiWolb	1	1
Thai	ThaiWolb	1	1
Thai	ThaiWolb	1	1
Thai	ThaiWolb	1	1
Thai	ThaiWolb	1	1
Thai	ThaiWolb	1	1
Thai	ThaiWolb	1	1
Thai	ThaiWolb	2	1
Thai	ThaiWolb	2	1
Thai	ThaiWolb	2	1
Thai	ThaiWolb	2	1
Thai	ThaiWolb	2	1
Thai	ThaiWolb	2	1
Thai	ThaiWolb	2	1
Thai	ThaiWolb	2	1
Thai	ThaiWolb	2	1
Thai	ThaiWolb	2	1
Thai	ThaiWolb	2	1
Thai	ThaiWolb	2	1
Thai	ThaiWolb	2	1
Thai	ThaiWolb	2	1
Thai	ThaiWolb	2	1
Thai	ThaiWolb	2	1
Thai	ThaiWolb	2	1
Thai	ThaiWolb	2	1
Thai	ThaiWolb	1	0
Thai	ThaiWolb	1	0
Thai	ThaiWolb	1	0
Thai	ThaiWolb	1	0
Thai	ThaiWolb	1	0
Thai	ThaiWolb	1	0
Thai	ThaiWolb	1	0
Thai	ThaiWolb	1	0
Thai	ThaiWolb	1	0
Thai	ThaiWolb	1	0
Thai	ThaiWolb	1	0
Thai	ThaiWolb	1	0
Thai	ThaiWolb	1	0
Thai	ThaiWolb	1	0
Thai	ThaiWolb	1	0
Thai	ThaiWolb	1	0
Thai	ThaiWolb	1	0
Thai	ThaiWolb	1	0
Thai	ThaiWolb	1	0
Thai	ThaiWolb	1	0
Thai	ThaiWolb	1	0
Thai	ThaiWolb	1	0
Thai	ThaiWolb	1	0
Thai	ThaiWolb	1	0
Thai	ThaiWolb	1	0
Thai	ThaiWolb	1	0
Thai	ThaiWolb	1	0
Thai	ThaiWolb	1	0
Thai	ThaiWolb	1	0
Thai	ThaiWolb	1	0
Thai	ThaiWolb	1	0
Thai	ThaiWolb	2	0
Thai	ThaiWolb	2	0
Thai	ThaiWolb	2	0
Thai	ThaiWolb	2	0
Thai	ThaiWolb	2	0
Thai	ThaiWolb	2	0
Thai	ThaiWolb	2	0
Thai	ThaiWolb	2	0
Thai	ThaiWolb	2	0
Thai	ThaiWolb	2	0
Thai	ThaiWolb	2	0
Thai	ThaiWolb	2	0
Thai	ThaiWolb	2	0
Thai	ThaiWolb	2	0
Thai	ThaiWolb	2	0
Thai	ThaiWolb	2	0
Thai	ThaiWolb	2	0
Thai	ThaiWolb	2	0
Thai	ThaiWolb	2	0
Thai	ThaiWolb	2	0
Thai	ThaiWolb	2	0
Thai	ThaiWolb	2	0
Thai	ThaiWolb	2	0
Thai	ThaiWolb	2	0
Thai	ThaiWolb	2	0
Thai	ThaiWolb	2	0
Thai	ThaiWolb	2	0
Thai	ThaiWolb	2	0
Thai	ThaiWolb	2	0
Thai	ThaiWolb	2	0
Thai	ThaiWolb	2	0
Thai	ThaiWolb	2	0
ThaiWolb	ThaiWolb	1	1
ThaiWolb	ThaiWolb	1	1
ThaiWolb	ThaiWolb	1	1
ThaiWolb	ThaiWolb	1	1
ThaiWolb	ThaiWolb	1	1
ThaiWolb	ThaiWolb	1	1
ThaiWolb	ThaiWolb	1	1
ThaiWolb	ThaiWolb	1	1
ThaiWolb	ThaiWolb	1	1
ThaiWolb	ThaiWolb	1	1
ThaiWolb	ThaiWolb	1	1
ThaiWolb	ThaiWolb	1	1
ThaiWolb	ThaiWolb	1	1
ThaiWolb	ThaiWolb	1	1
ThaiWolb	ThaiWolb	1	1
ThaiWolb	ThaiWolb	1	1
ThaiWolb	ThaiWolb	1	1
ThaiWolb	ThaiWolb	1	1
ThaiWolb	ThaiWolb	1	1
ThaiWolb	ThaiWolb	1	1
ThaiWolb	ThaiWolb	1	1
ThaiWolb	ThaiWolb	1	1
ThaiWolb	ThaiWolb	1	0
ThaiWolb	ThaiWolb	1	0
ThaiWolb	ThaiWolb	1	0
ThaiWolb	ThaiWolb	1	0
ThaiWolb	ThaiWolb	1	0
ThaiWolb	ThaiWolb	1	0
ThaiWolb	ThaiWolb	1	0
ThaiWolb	ThaiWolb	1	0
ThaiWolb	ThaiWolb	1	0
ThaiWolb	ThaiWolb	1	0
ThaiWolb	ThaiWolb	1	0
ThaiWolb	ThaiWolb	1	0
ThaiWolb	ThaiWolb	1	0
ThaiWolb	ThaiWolb	1	0
ThaiWolb	ThaiWolb	1	0
ThaiWolb	ThaiWolb	1	0
ThaiWolb	ThaiWolb	1	0
ThaiWolb	ThaiWolb	1	0
ThaiWolb	ThaiWolb	1	0
ThaiWolb	ThaiWolb	1	0
ThaiWolb	ThaiWolb	1	0
ThaiWolb	ThaiWolb	1	0
ThaiWolb	ThaiWolb	1	0
ThaiWolb	ThaiWolb	1	0
ThaiWolb	ThaiWolb	1	0
ThaiWolb	ThaiWolb	1	0
ThaiWolb	ThaiWolb	1	0
ThaiWolb	Thai	1	1
ThaiWolb	Thai	1	1
ThaiWolb	Thai	1	1
ThaiWolb	Thai	1	1
ThaiWolb	Thai	1	1
ThaiWolb	Thai	1	1
ThaiWolb	Thai	1	1
ThaiWolb	Thai	1	1
ThaiWolb	Thai	1	1
ThaiWolb	Thai	1	1
ThaiWolb	Thai	1	1
ThaiWolb	Thai	1	1
ThaiWolb	Thai	1	1
ThaiWolb	Thai	1	1
ThaiWolb	Thai	1	1
ThaiWolb	Thai	1	1
ThaiWolb	Thai	1	0
ThaiWolb	Thai	1	0
ThaiWolb	Thai	1	0
ThaiWolb	Thai	1	0
ThaiWolb	Thai	1	0
ThaiWolb	Thai	1	0
ThaiWolb	Thai	1	0
ThaiWolb	Thai	1	0
ThaiWolb	Thai	1	0
ThaiWolb	Thai	1	0
ThaiWolb	Thai	1	0
ThaiWolb	Thai	1	0
ThaiWolb	Thai	1	0
ThaiWolb	Thai	1	0
ThaiWolb	Thai	1	0
ThaiWolb	Thai	1	0
ThaiWolb	Thai	1	0
ThaiWolb	Thai	1	0
ThaiWolb	Thai	1	0
ThaiWolb	Thai	1	0
ThaiWolb	Thai	1	0
ThaiWolb	Thai	1	0
ThaiWolb	Thai	1	0
ThaiWolb	Thai	1	0
ThaiWolb	Thai	1	0
ThaiWolb	Thai	1	0
ThaiWolb	Thai	1	0
ThaiWolb	Thai	1	0
ThaiWolb	Thai	1	0
ThaiWolb	Thai	1	0
ThaiWolb	Thai	1	0
ThaiWolb	ThaiWolb	2	1
ThaiWolb	ThaiWolb	2	1
ThaiWolb	ThaiWolb	2	1
ThaiWolb	ThaiWolb	2	1
ThaiWolb	ThaiWolb	2	1
ThaiWolb	ThaiWolb	2	1
ThaiWolb	ThaiWolb	2	1
ThaiWolb	ThaiWolb	2	1
ThaiWolb	ThaiWolb	2	1
ThaiWolb	ThaiWolb	2	1
ThaiWolb	ThaiWolb	2	1
ThaiWolb	ThaiWolb	2	1
ThaiWolb	ThaiWolb	2	1
ThaiWolb	ThaiWolb	2	1
ThaiWolb	ThaiWolb	2	1
ThaiWolb	ThaiWolb	2	1
ThaiWolb	ThaiWolb	2	1
ThaiWolb	ThaiWolb	2	1
ThaiWolb	ThaiWolb	2	1
ThaiWolb	ThaiWolb	2	1
ThaiWolb	ThaiWolb	2	1
ThaiWolb	ThaiWolb	2	0
ThaiWolb	ThaiWolb	2	0
ThaiWolb	ThaiWolb	2	0
ThaiWolb	ThaiWolb	2	0
ThaiWolb	ThaiWolb	2	0
ThaiWolb	ThaiWolb	2	0
ThaiWolb	ThaiWolb	2	0
ThaiWolb	ThaiWolb	2	0
ThaiWolb	ThaiWolb	2	0
ThaiWolb	ThaiWolb	2	0
ThaiWolb	ThaiWolb	2	0
ThaiWolb	ThaiWolb	2	0
ThaiWolb	ThaiWolb	2	0
ThaiWolb	ThaiWolb	2	0
ThaiWolb	ThaiWolb	2	0
ThaiWolb	ThaiWolb	2	0
ThaiWolb	ThaiWolb	2	0
ThaiWolb	ThaiWolb	2	0
ThaiWolb	ThaiWolb	2	0
ThaiWolb	ThaiWolb	2	0
ThaiWolb	ThaiWolb	2	0
ThaiWolb	ThaiWolb	2	0
ThaiWolb	ThaiWolb	2	0
ThaiWolb	ThaiWolb	2	0
ThaiWolb	ThaiWolb	2	0
ThaiWolb	ThaiWolb	2	0
ThaiWolb	ThaiWolb	2	0
ThaiWolb	ThaiWolb	2	0
ThaiWolb	Thai	2	1
ThaiWolb	Thai	2	1
ThaiWolb	Thai	2	1
ThaiWolb	Thai	2	1
ThaiWolb	Thai	2	1
ThaiWolb	Thai	2	1
ThaiWolb	Thai	2	1
ThaiWolb	Thai	2	1
ThaiWolb	Thai	2	1
ThaiWolb	Thai	2	1
ThaiWolb	Thai	2	1
ThaiWolb	Thai	2	1
ThaiWolb	Thai	2	1
ThaiWolb	Thai	2	1
ThaiWolb	Thai	2	1
ThaiWolb	Thai	2	1
ThaiWolb	Thai	2	1
ThaiWolb	Thai	2	0
ThaiWolb	Thai	2	0
ThaiWolb	Thai	2	0
ThaiWolb	Thai	2	0
ThaiWolb	Thai	2	0
ThaiWolb	Thai	2	0
ThaiWolb	Thai	2	0
ThaiWolb	Thai	2	0
ThaiWolb	Thai	2	0
ThaiWolb	Thai	2	0
ThaiWolb	Thai	2	0
ThaiWolb	Thai	2	0
ThaiWolb	Thai	2	0
ThaiWolb	Thai	2	0
ThaiWolb	Thai	2	0
ThaiWolb	Thai	2	0
ThaiWolb	Thai	2	0
ThaiWolb	Thai	2	0
ThaiWolb	Thai	2	0
ThaiWolb	Thai	2	0
ThaiWolb	Thai	2	0
ThaiWolb	Thai	2	0
ThaiWolb	Thai	2	0
ThaiWolb	Thai	2	0
ThaiWolb	Thai	2	0
ThaiWolb	Thai	2	0
ThaiWolb	Thai	2	0
ThaiWolb	Thai	2	0
ThaiWolb	Thai	3	1
ThaiWolb	Thai	3	1
ThaiWolb	Thai	3	1
ThaiWolb	Thai	3	1
ThaiWolb	Thai	3	1
ThaiWolb	Thai	3	1
ThaiWolb	Thai	3	1
ThaiWolb	Thai	3	1
ThaiWolb	Thai	3	1
ThaiWolb	Thai	3	1
ThaiWolb	Thai	3	1
ThaiWolb	Thai	3	1
ThaiWolb	Thai	3	1
ThaiWolb	Thai	3	1
ThaiWolb	Thai	3	1
ThaiWolb	Thai	3	1
ThaiWolb	Thai	3	1
ThaiWolb	Thai	3	1
ThaiWolb	Thai	3	1
ThaiWolb	Thai	3	1
ThaiWolb	Thai	3	1
ThaiWolb	Thai	3	1
ThaiWolb	Thai	3	1
ThaiWolb	Thai	3	1
ThaiWolb	Thai	3	1
ThaiWolb	Thai	3	1
ThaiWolb	Thai	3	0
ThaiWolb	Thai	3	0
ThaiWolb	Thai	3	0
ThaiWolb	Thai	3	0
ThaiWolb	Thai	3	0
ThaiWolb	Thai	3	0
ThaiWolb	Thai	3	0
ThaiWolb	Thai	3	0
ThaiWolb	Thai	3	0
ThaiWolb	Thai	3	0
ThaiWolb	Thai	3	0
ThaiWolb	Thai	3	0
ThaiWolb	Thai	3	0
ThaiWolb	Thai	3	0
ThaiWolb	Thai	3	0
ThaiWolb	Thai	3	0
ThaiWolb	Thai	3	0
ThaiWolb	Thai	3	0
ThaiWolb	Thai	3	0
ThaiWolb	Thai	3	0
ThaiWolb	Thai	3	0
ThaiWolb	Thai	3	0
ThaiWolb	Thai	3	0
ThaiWolb	Thai	3	0
ThaiWolb	Thai	3	0
ThaiWolb	Thai	3	0
ThaiWolb	Thai	3	0
ThaiWolb	Thai	3	0
ThaiWolb	Thai	3	0
ThaiWolb	Thai	3	0
ThaiWolb	Thai	3	0
ThaiWolb	Thai	3	0
ThaiWolb	Thai	3	0
ThaiWolb	Thai	3	0
ThaiWolb	Thai	3	0
ThaiWolb	Thai	3	0
ThaiWolb	Thai	3	0
ThaiWolb	Thai	3	0
ThaiWolb	Thai	3	0
ThaiWolb	Thai	3	0
ThaiWolb	Thai	3	0
ThaiWolb	Thai	3	0
ThaiWolb	Thai	3	0
ThaiWolb	Thai	3	0
ThaiWolb	Thai	3	0
ThaiWolb	Thai	3	0
ThaiWolb	Thai	3	0
ThaiWolb	Thai	3	0
ThaiWolb	Thai	3	0
ThaiWolb	Thai	3	0
ThaiWolb	Thai	3	0
ThaiWolb	Thai	3	0
ThaiWolb	Thai	3	0
ThaiWolb	Thai	3	0
ThaiWolb	Thai	3	0
ThaiWolb	Thai	3	0
ThaiWolb	Thai	3	0
ThaiWolb	Thai	3	0
ThaiWolb	Thai	3	0
ThaiWolb	Thai	3	0
ThaiWolb	Thai	3	0
ThaiWolb	Thai	3	0
ThaiWolb	Thai	3	0
ThaiWolb	Thai	3	0
ThaiWolb	Thai	3	0
ThaiWolb	Thai	3	0
ThaiWolb	Thai	3	0
ThaiWolb	Thai	3	0
ThaiWolb	Thai	3	0
ThaiWolb	Thai	3	0
ThaiWolb	Thai	3	0
ThaiWolb	Thai	3	0
ThaiWolb	Thai	3	0
ThaiWolb	Thai	3	0
ThaiWolb	ThaiWolb	3	1
ThaiWolb	ThaiWolb	3	1
ThaiWolb	ThaiWolb	3	1
ThaiWolb	ThaiWolb	3	1
ThaiWolb	ThaiWolb	3	1
ThaiWolb	ThaiWolb	3	1
ThaiWolb	ThaiWolb	3	1
ThaiWolb	ThaiWolb	3	1
ThaiWolb	ThaiWolb	3	1
ThaiWolb	ThaiWolb	3	1
ThaiWolb	ThaiWolb	3	1
ThaiWolb	ThaiWolb	3	1
ThaiWolb	ThaiWolb	3	1
ThaiWolb	ThaiWolb	3	1
ThaiWolb	ThaiWolb	3	1
ThaiWolb	ThaiWolb	3	1
ThaiWolb	ThaiWolb	3	1
ThaiWolb	ThaiWolb	3	1
ThaiWolb	ThaiWolb	3	1
ThaiWolb	ThaiWolb	3	1
ThaiWolb	ThaiWolb	3	1
ThaiWolb	ThaiWolb	3	1
ThaiWolb	ThaiWolb	3	1
ThaiWolb	ThaiWolb	3	1
ThaiWolb	ThaiWolb	3	1
ThaiWolb	ThaiWolb	3	1
ThaiWolb	ThaiWolb	3	1
ThaiWolb	ThaiWolb	3	1
ThaiWolb	ThaiWolb	3	0
ThaiWolb	ThaiWolb	3	0
ThaiWolb	ThaiWolb	3	0
ThaiWolb	ThaiWolb	3	0
ThaiWolb	ThaiWolb	3	0
ThaiWolb	ThaiWolb	3	0
ThaiWolb	ThaiWolb	3	0
ThaiWolb	ThaiWolb	3	0
ThaiWolb	ThaiWolb	3	0
ThaiWolb	ThaiWolb	3	0
ThaiWolb	ThaiWolb	3	0
ThaiWolb	ThaiWolb	3	0
ThaiWolb	ThaiWolb	3	0
ThaiWolb	ThaiWolb	3	0
ThaiWolb	ThaiWolb	3	0
ThaiWolb	ThaiWolb	3	0
ThaiWolb	ThaiWolb	3	0
ThaiWolb	ThaiWolb	3	0
ThaiWolb	ThaiWolb	3	0
ThaiWolb	ThaiWolb	3	0
ThaiWolb	ThaiWolb	3	0
ThaiWolb	ThaiWolb	3	0
ThaiWolb	ThaiWolb	3	0
ThaiWolb	ThaiWolb	3	0
ThaiWolb	ThaiWolb	3	0
ThaiWolb	ThaiWolb	3	0
ThaiWolb	ThaiWolb	3	0
ThaiWolb	ThaiWolb	3	0
ThaiWolb	ThaiWolb	3	0
ThaiWolb	ThaiWolb	3	0
ThaiWolb	ThaiWolb	3	0
ThaiWolb	ThaiWolb	3	0
ThaiWolb	ThaiWolb	3	0
ThaiWolb	ThaiWolb	3	0
ThaiWolb	ThaiWolb	3	0
ThaiWolb	ThaiWolb	3	0
ThaiWolb	ThaiWolb	3	0
ThaiWolb	ThaiWolb	3	0
ThaiWolb	ThaiWolb	3	0
ThaiWolb	ThaiWolb	3	0
ThaiWolb	ThaiWolb	3	0
ThaiWolb	ThaiWolb	3	0
ThaiWolb	ThaiWolb	3	0
ThaiWolb	ThaiWolb	3	0
ThaiWolb	ThaiWolb	3	0
ThaiWolb	ThaiWolb	3	0
ThaiWolb	ThaiWolb	3	0
ThaiWolb	ThaiWolb	3	0
ThaiWolb	ThaiWolb	3	0
ThaiWolb	ThaiWolb	3	0
ThaiWolb	ThaiWolb	3	0
ThaiWolb	ThaiWolb	3	0
ThaiWolb	ThaiWolb	3	0
ThaiWolb	ThaiWolb	3	0
ThaiWolb	ThaiWolb	3	0
ThaiWolb	ThaiWolb	3	0
ThaiWolb	ThaiWolb	3	0
ThaiWolb	ThaiWolb	3	0
ThaiWolb	ThaiWolb	3	0
ThaiWolb	ThaiWolb	3	0
ThaiWolb	ThaiWolb	3	0
ThaiWolb	ThaiWolb	3	0
ThaiWolb	ThaiWolb	3	0
ThaiWolb	ThaiWolb	3	0
ThaiWolb	ThaiWolb	3	0
ThaiWolb	ThaiWolb	3	0
ThaiWolb	ThaiWolb	3	0
ThaiWolb	ThaiWolb	3	0
ThaiWolb	ThaiWolb	3	0
ThaiWolb	ThaiWolb	3	0
ThaiWolb	ThaiWolb	3	0
Rockefeller	Thai	1	1
Rockefeller	Thai	1	1
Rockefeller	Thai	1	1
Rockefeller	Thai	1	1
Rockefeller	Thai	1	1
Rockefeller	Thai	1	1
Rockefeller	Thai	1	1
Rockefeller	Thai	1	1
Rockefeller	Thai	1	1
Rockefeller	Thai	1	1
Rockefeller	Thai	1	1
Rockefeller	Thai	1	1
Rockefeller	Thai	1	1
Rockefeller	Thai	1	1
Rockefeller	Thai	1	1
Rockefeller	Thai	1	1
Rockefeller	Thai	1	1
Rockefeller	Thai	1	1
Rockefeller	Thai	1	1
Rockefeller	Thai	1	1
Rockefeller	Thai	1	0
Rockefeller	Thai	1	0
Rockefeller	Thai	1	0
Rockefeller	Thai	1	0
Rockefeller	Thai	1	0
Rockefeller	Thai	1	0
Rockefeller	Thai	1	0
Rockefeller	Thai	1	0
Rockefeller	Thai	1	0
Rockefeller	Thai	1	0
Rockefeller	Thai	1	0
Rockefeller	Thai	1	0
Rockefeller	Thai	1	0
Rockefeller	Thai	1	0
Rockefeller	Thai	1	0
Rockefeller	Thai	1	0
Rockefeller	Thai	1	0
Rockefeller	Thai	1	0
Rockefeller	Thai	1	0
Rockefeller	Thai	1	0
Rockefeller	Thai	1	0
Rockefeller	Thai	1	0
Rockefeller	Thai	1	0
Rockefeller	Thai	1	0
Rockefeller	Thai	1	0
Rockefeller	Thai	1	0
Rockefeller	Thai	1	0
Rockefeller	Thai	1	0
Rockefeller	Thai	1	0
Rockefeller	ThaiWolb	1	1
Rockefeller	ThaiWolb	1	1
Rockefeller	ThaiWolb	1	1
Rockefeller	ThaiWolb	1	1
Rockefeller	ThaiWolb	1	1
Rockefeller	ThaiWolb	1	1
Rockefeller	ThaiWolb	1	1
Rockefeller	ThaiWolb	1	1
Rockefeller	ThaiWolb	1	1
Rockefeller	ThaiWolb	1	1
Rockefeller	ThaiWolb	1	1
Rockefeller	ThaiWolb	1	1
Rockefeller	ThaiWolb	1	1
Rockefeller	ThaiWolb	1	1
Rockefeller	ThaiWolb	1	1
Rockefeller	ThaiWolb	1	1
Rockefeller	ThaiWolb	1	1
Rockefeller	ThaiWolb	1	1
Rockefeller	ThaiWolb	1	1
Rockefeller	ThaiWolb	1	1
Rockefeller	ThaiWolb	1	1
Rockefeller	ThaiWolb	1	1
Rockefeller	ThaiWolb	1	1
Rockefeller	ThaiWolb	1	0
Rockefeller	ThaiWolb	1	0
Rockefeller	ThaiWolb	1	0
Rockefeller	ThaiWolb	1	0
Rockefeller	ThaiWolb	1	0
Rockefeller	ThaiWolb	1	0
Rockefeller	ThaiWolb	1	0
Rockefeller	ThaiWolb	1	0
Rockefeller	ThaiWolb	1	0
Rockefeller	ThaiWolb	1	0
Rockefeller	ThaiWolb	1	0
Rockefeller	ThaiWolb	1	0
Rockefeller	ThaiWolb	1	0
Rockefeller	ThaiWolb	1	0
Rockefeller	ThaiWolb	1	0
Rockefeller	ThaiWolb	1	0
Rockefeller	ThaiWolb	1	0
Rockefeller	ThaiWolb	1	0
Rockefeller	ThaiWolb	1	0
Rockefeller	ThaiWolb	1	0
Rockefeller	ThaiWolb	1	0
Rockefeller	ThaiWolb	1	0
Rockefeller	ThaiWolb	1	0
Rockefeller	ThaiWolb	1	0
Rockefeller	ThaiWolb	1	0
Rockefeller	ThaiWolb	1	0
Rockefeller	Thai	2	1
Rockefeller	Thai	2	1
Rockefeller	Thai	2	1
Rockefeller	Thai	2	1
Rockefeller	Thai	2	1
Rockefeller	Thai	2	1
Rockefeller	Thai	2	1
Rockefeller	Thai	2	1
Rockefeller	Thai	2	1
Rockefeller	Thai	2	1
Rockefeller	Thai	2	1
Rockefeller	Thai	2	1
Rockefeller	Thai	2	1
Rockefeller	Thai	2	1
Rockefeller	Thai	2	1
Rockefeller	Thai	2	1
Rockefeller	Thai	2	1
Rockefeller	Thai	2	1
Rockefeller	Thai	2	1
Rockefeller	Thai	2	1
Rockefeller	Thai	2	0
Rockefeller	Thai	2	0
Rockefeller	Thai	2	0
Rockefeller	Thai	2	0
Rockefeller	Thai	2	0
Rockefeller	Thai	2	0
Rockefeller	Thai	2	0
Rockefeller	Thai	2	0
Rockefeller	Thai	2	0
Rockefeller	Thai	2	0
Rockefeller	Thai	2	0
Rockefeller	Thai	2	0
Rockefeller	Thai	2	0
Rockefeller	Thai	2	0
Rockefeller	Thai	2	0
Rockefeller	Thai	2	0
Rockefeller	Thai	2	0
Rockefeller	Thai	2	0
Rockefeller	Thai	2	0
Rockefeller	Thai	2	0
Rockefeller	Thai	2	0
Rockefeller	Thai	2	0
Rockefeller	Thai	2	0
Rockefeller	Thai	2	0
Rockefeller	Thai	2	0
Rockefeller	Thai	2	0
Rockefeller	Thai	2	0
Rockefeller	Thai	2	0
Rockefeller	Thai	2	0
Rockefeller	ThaiWolb	2	1
Rockefeller	ThaiWolb	2	1
Rockefeller	ThaiWolb	2	1
Rockefeller	ThaiWolb	2	1
Rockefeller	ThaiWolb	2	1
Rockefeller	ThaiWolb	2	1
Rockefeller	ThaiWolb	2	1
Rockefeller	ThaiWolb	2	1
Rockefeller	ThaiWolb	2	1
Rockefeller	ThaiWolb	2	1
Rockefeller	ThaiWolb	2	1
Rockefeller	ThaiWolb	2	1
Rockefeller	ThaiWolb	2	1
Rockefeller	ThaiWolb	2	1
Rockefeller	ThaiWolb	2	1
Rockefeller	ThaiWolb	2	1
Rockefeller	ThaiWolb	2	1
Rockefeller	ThaiWolb	2	1
Rockefeller	ThaiWolb	2	1
Rockefeller	ThaiWolb	2	1
Rockefeller	ThaiWolb	2	1
Rockefeller	ThaiWolb	2	0
Rockefeller	ThaiWolb	2	0
Rockefeller	ThaiWolb	2	0
Rockefeller	ThaiWolb	2	0
Rockefeller	ThaiWolb	2	0
Rockefeller	ThaiWolb	2	0
Rockefeller	ThaiWolb	2	0
Rockefeller	ThaiWolb	2	0
Rockefeller	ThaiWolb	2	0
Rockefeller	ThaiWolb	2	0
Rockefeller	ThaiWolb	2	0
Rockefeller	ThaiWolb	2	0
Rockefeller	ThaiWolb	2	0
Rockefeller	ThaiWolb	2	0
Rockefeller	ThaiWolb	2	0
Rockefeller	ThaiWolb	2	0
Rockefeller	ThaiWolb	2	0
Rockefeller	ThaiWolb	2	0
Rockefeller	ThaiWolb	2	0
Rockefeller	ThaiWolb	2	0
Rockefeller	ThaiWolb	2	0
Rockefeller	ThaiWolb	2	0
Rockefeller	ThaiWolb	2	0
Rockefeller	ThaiWolb	2	0
Rockefeller	ThaiWolb	2	0
Rockefeller	ThaiWolb	2	0
Acacias	Thai	1	1
Acacias	Thai	1	1
Acacias	Thai	1	1
Acacias	Thai	1	1
Acacias	Thai	1	1
Acacias	Thai	1	1
Acacias	Thai	1	1
Acacias	Thai	1	1
Acacias	Thai	1	1
Acacias	Thai	1	1
Acacias	Thai	1	1
Acacias	Thai	1	1
Acacias	Thai	1	1
Acacias	Thai	1	1
Acacias	Thai	1	1
Acacias	Thai	1	1
Acacias	Thai	1	1
Acacias	Thai	1	0
Acacias	Thai	1	0
Acacias	Thai	1	0
Acacias	Thai	1	0
Acacias	Thai	1	0
Acacias	Thai	1	0
Acacias	Thai	1	0
Acacias	Thai	1	0
Acacias	Thai	1	0
Acacias	Thai	1	0
Acacias	Thai	1	0
Acacias	Thai	1	0
Acacias	Thai	1	0
Acacias	Thai	1	0
Acacias	Thai	1	0
Acacias	Thai	1	0
Acacias	Thai	1	0
Acacias	Thai	1	0
Acacias	Thai	1	0
Acacias	Thai	1	0
Acacias	Thai	1	0
Acacias	Thai	1	0
Acacias	Thai	1	0
Acacias	Thai	1	0
Acacias	Thai	1	0
Acacias	Thai	1	0
Acacias	Thai	1	0
Acacias	Thai	1	0
Acacias	Thai	1	0
Acacias	Thai	1	0
Acacias	Thai	1	0
Acacias	ThaiWolb	1	1
Acacias	ThaiWolb	1	1
Acacias	ThaiWolb	1	1
Acacias	ThaiWolb	1	1
Acacias	ThaiWolb	1	1
Acacias	ThaiWolb	1	1
Acacias	ThaiWolb	1	1
Acacias	ThaiWolb	1	1
Acacias	ThaiWolb	1	1
Acacias	ThaiWolb	1	1
Acacias	ThaiWolb	1	1
Acacias	ThaiWolb	1	1
Acacias	ThaiWolb	1	1
Acacias	ThaiWolb	1	1
Acacias	ThaiWolb	1	1
Acacias	ThaiWolb	1	1
Acacias	ThaiWolb	1	1
Acacias	ThaiWolb	1	1
Acacias	ThaiWolb	1	1
Acacias	ThaiWolb	1	1
Acacias	ThaiWolb	1	1
Acacias	ThaiWolb	1	1
Acacias	ThaiWolb	1	1
Acacias	ThaiWolb	1	0
Acacias	ThaiWolb	1	0
Acacias	ThaiWolb	1	0
Acacias	ThaiWolb	1	0
Acacias	ThaiWolb	1	0
Acacias	ThaiWolb	1	0
Acacias	ThaiWolb	1	0
Acacias	ThaiWolb	1	0
Acacias	ThaiWolb	1	0
Acacias	ThaiWolb	1	0
Acacias	ThaiWolb	1	0
Acacias	ThaiWolb	1	0
Acacias	ThaiWolb	1	0
Acacias	ThaiWolb	1	0
Acacias	ThaiWolb	1	0
Acacias	ThaiWolb	1	0
Acacias	ThaiWolb	1	0
Acacias	ThaiWolb	1	0
Acacias	ThaiWolb	1	0
Acacias	ThaiWolb	1	0
Acacias	ThaiWolb	1	0
Acacias	ThaiWolb	1	0
Acacias	ThaiWolb	1	0
Acacias	ThaiWolb	1	0
Acacias	ThaiWolb	1	0
Acacias	ThaiWolb	1	0
Acacias	Thai	2	1
Acacias	Thai	2	1
Acacias	Thai	2	1
Acacias	Thai	2	1
Acacias	Thai	2	1
Acacias	Thai	2	1
Acacias	Thai	2	1
Acacias	Thai	2	1
Acacias	Thai	2	1
Acacias	Thai	2	1
Acacias	Thai	2	1
Acacias	Thai	2	1
Acacias	Thai	2	1
Acacias	Thai	2	1
Acacias	Thai	2	1
Acacias	Thai	2	1
Acacias	Thai	2	1
Acacias	Thai	2	0
Acacias	Thai	2	0
Acacias	Thai	2	0
Acacias	Thai	2	0
Acacias	Thai	2	0
Acacias	Thai	2	0
Acacias	Thai	2	0
Acacias	Thai	2	0
Acacias	Thai	2	0
Acacias	Thai	2	0
Acacias	Thai	2	0
Acacias	Thai	2	0
Acacias	Thai	2	0
Acacias	Thai	2	0
Acacias	Thai	2	0
Acacias	Thai	2	0
Acacias	Thai	2	0
Acacias	Thai	2	0
Acacias	Thai	2	0
Acacias	Thai	2	0
Acacias	Thai	2	0
Acacias	Thai	2	0
Acacias	Thai	2	0
Acacias	Thai	2	0
Acacias	Thai	2	0
Acacias	Thai	2	0
Acacias	Thai	2	0
Acacias	Thai	2	0
Acacias	Thai	2	0
Acacias	Thai	2	0
Acacias	Thai	2	0
Acacias	ThaiWolb	2	1
Acacias	ThaiWolb	2	1
Acacias	ThaiWolb	2	1
Acacias	ThaiWolb	2	1
Acacias	ThaiWolb	2	1
Acacias	ThaiWolb	2	1
Acacias	ThaiWolb	2	1
Acacias	ThaiWolb	2	1
Acacias	ThaiWolb	2	1
Acacias	ThaiWolb	2	1
Acacias	ThaiWolb	2	1
Acacias	ThaiWolb	2	1
Acacias	ThaiWolb	2	1
Acacias	ThaiWolb	2	1
Acacias	ThaiWolb	2	1
Acacias	ThaiWolb	2	1
Acacias	ThaiWolb	2	1
Acacias	ThaiWolb	2	1
Acacias	ThaiWolb	2	1
Acacias	ThaiWolb	2	0
Acacias	ThaiWolb	2	0
Acacias	ThaiWolb	2	0
Acacias	ThaiWolb	2	0
Acacias	ThaiWolb	2	0
Acacias	ThaiWolb	2	0
Acacias	ThaiWolb	2	0
Acacias	ThaiWolb	2	0
Acacias	ThaiWolb	2	0
Acacias	ThaiWolb	2	0
Acacias	ThaiWolb	2	0
Acacias	ThaiWolb	2	0
Acacias	ThaiWolb	2	0
Acacias	ThaiWolb	2	0
Acacias	ThaiWolb	2	0
Acacias	ThaiWolb	2	0
Acacias	ThaiWolb	2	0
Acacias	ThaiWolb	2	0
Acacias	ThaiWolb	2	0
Acacias	ThaiWolb	2	0
Acacias	ThaiWolb	2	0
Acacias	ThaiWolb	2	0
Acacias	ThaiWolb	2	0
Acacias	ThaiWolb	2	0
Acacias	ThaiWolb	2	0
Acacias	ThaiWolb	2	0
Acacias	ThaiWolb	2	0
Acacias	ThaiWolb	2	0

## Sheet: Sperm quantification SeminalVes
Organ	Treatment	Experiment	Count
Seminal Vesicles	T	1	5728
Seminal Vesicles	T	1	6484
Seminal Vesicles	T	1	4736
Seminal Vesicles	T	1	5340
Seminal Vesicles	T	1	6584
Seminal Vesicles	T	1	5648
Seminal Vesicles	T	1	4144
Seminal Vesicles	T	1	5284
Seminal Vesicles	T	1	5296
Seminal Vesicles	T	1	6216
Seminal Vesicles	T	1	4436
Seminal Vesicles	T	1	4920
Seminal Vesicles	TW	1	5128
Seminal Vesicles	TW	1	5596
Seminal Vesicles	TW	1	3552
Seminal Vesicles	TW	1	4568
Seminal Vesicles	TW	1	5548
Seminal Vesicles	TW	1	5460
Seminal Vesicles	TW	1	4228
Seminal Vesicles	TW	1	4904
Seminal Vesicles	TW	1	6492
Seminal Vesicles	TW	1	6616
Seminal Vesicles	TW	1	6188
Seminal Vesicles	TW	1	4668
Seminal Vesicles	T	2	5504
Seminal Vesicles	T	2	3852
Seminal Vesicles	T	2	5564
Seminal Vesicles	T	2	4676
Seminal Vesicles	T	2	4588
Seminal Vesicles	T	2	5056
Seminal Vesicles	T	2	5544
Seminal Vesicles	T	2	5028
Seminal Vesicles	T	2	6144
Seminal Vesicles	T	2	5576
Seminal Vesicles	T	2	4560
Seminal Vesicles	T	2	3620
Seminal Vesicles	T	2	3704
Seminal Vesicles	TW	2	3880
Seminal Vesicles	TW	2	5344
Seminal Vesicles	TW	2	4628
Seminal Vesicles	TW	2	3976
Seminal Vesicles	TW	2	4068
Seminal Vesicles	TW	2	4916
Seminal Vesicles	TW	2	5168
Seminal Vesicles	TW	2	5412
Seminal Vesicles	TW	2	6068
Seminal Vesicles	TW	2	3924
Seminal Vesicles	TW	2	4008
Seminal Vesicles	TW	2	4164
Seminal Vesicles	TW	2	4584

## Sheet: Sperm quant_Bursa+Spermathec 
Treatment	Experiment	Time (hrs)	sperm
TT	1	0	1312
TT	1	0	916
TT	1	0	972
TT	1	0	756
TT	1	0	724
TT	1	0	896
TT	1	0	872
TT	1	0	1308
TT	1	0	808
TT	1	0	1448
TT	1	0	1104
TT	1	0	992
TT	2	0	872
TT	2	0	1200
TT	2	0	1048
TT	2	0	816
TT	2	0	656
TT	2	0	832
TT	2	0	1164
TT	2	0	1040
TT	2	0	900
TT	2	0	880
TT	2	0	1012
TW	1	0	1488
TW	1	0	824
TW	1	0	936
TW	1	0	880
TW	1	0	900
TW	1	0	1144
TW	1	0	608
TW	1	0	1172
TW	1	0	852
TW	1	0	808
TW	1	0	1432
TW	2	0	1108
TW	2	0	1464
TW	2	0	948
TW	2	0	1188
TW	2	0	1008
TW	2	0	680
TW	2	0	1196
TW	2	0	860
TW	2	0	644
TW	2	0	880
TW	2	0	1280
WT	1	0	1276
WT	1	0	1352
WT	1	0	864
WT	1	0	1176
WT	1	0	1324
WT	1	0	1272
WT	1	0	1500
WT	1	0	880
WT	1	0	1232
WT	1	0	1100
WT	1	0	908
WT	1	0	1364
WT	2	0	980
WT	2	0	888
WT	2	0	1152
WT	2	0	528
WT	2	0	1096
WT	2	0	964
WT	2	0	828
WT	2	0	740
WT	2	0	1028
WT	2	0	768
WT	2	0	812
WW	1	0	1168
WW	1	0	1256
WW	1	0	956
WW	1	0	1184
WW	1	0	944
WW	1	0	1128
WW	1	0	1080
WW	1	0	664
WW	1	0	1288
WW	1	0	1376
WW	1	0	744
WW	1	0	976
WW	2	0	936
WW	2	0	1092
WW	2	0	1012
WW	2	0	816
WW	2	0	928
WW	2	0	1100
WW	2	0	520
WW	2	0	1164
WW	2	0	1496
WW	2	0	1364
WW	2	0	768
WW	2	0	1152
TT	1	24	548
TT	1	24	232
TT	1	24	388
TT	1	24	296
TT	1	24	384
TT	1	24	228
TT	1	24	392
TT	1	24	236
TT	1	24	376
TT	1	24	236
TT	1	24	376
TT	1	24	380
TT	2	24	332
TT	2	24	436
TT	2	24	324
TT	2	24	444
TT	2	24	396
TT	2	24	364
TT	2	24	304
TT	2	24	296
TT	2	24	252
TT	2	24	300
TT	2	24	244
TT	2	24	280
TT	2	24	264
TW	1	24	212
TW	1	24	116
TW	1	24	428
TW	1	24	400
TW	1	24	412
TW	1	24	248
TW	1	24	176
TW	1	24	344
TW	1	24	192
TW	1	24	296
TW	1	24	356
TW	2	24	280
TW	2	24	356
TW	2	24	312
TW	2	24	212
TW	2	24	280
TW	2	24	332
TW	2	24	248
TW	2	24	312
TW	2	24	184
TW	2	24	340
TW	2	24	240
TW	2	24	292
TW	2	24	424
TW	2	24	236
WT	1	24	352
WT	1	24	484
WT	1	24	388
WT	1	24	424
WT	1	24	132
WT	1	24	120
WT	1	24	244
WT	1	24	704
WT	1	24	384
WT	1	24	368
WT	1	24	245
WT	2	24	536
WT	2	24	420
WT	2	24	252
WT	2	24	140
WT	2	24	324
WT	2	24	368
WT	2	24	460
WT	2	24	256
WT	2	24	228
WT	2	24	212
WT	2	24	296
WT	2	24	408
WT	2	24	336
WW	1	24	320
WW	1	24	76
WW	1	24	380
WW	1	24	392
WW	1	24	184
WW	1	24	348
WW	1	24	324
WW	1	24	144
WW	1	24	344
WW	1	24	228
WW	1	24	184
WW	2	24	352
WW	2	24	360
WW	2	24	240
WW	2	24	296
WW	2	24	260
WW	2	24	244
WW	2	24	264
WW	2	24	188
WW	2	24	352
WW	2	24	216
WW	2	24	428
WW	2	24	324
WW	2	24	308

## Sheet: Wing size
Mosquito	Length	Replica
ThaiWolbFemale	2948.28	1
ThaiWolbFemale	2928.73	1
ThaiWolbFemale	2913.15	1
ThaiWolbFemale	2955.07	1
ThaiWolbFemale	2949.8	1
ThaiWolbFemale	2908.42	1
ThaiWolbFemale	2919.99	1
ThaiWolbFemale	2976.62	1
ThaiWolbFemale	2795.47	1
ThaiWolbFemale	2860.63	1
ThaiWolbFemale	2886.72	1
ThaiWolbFemale	2923.99	1
ThaiWolbFemale	3000.63	1
ThaiWolbFemale	2905.57	1
ThaiWolbFemale	2938.9	1
ThaiWolbFemale	2864.7	1
ThaiWolbFemale	2904.64	1
ThaiWolbFemale	3036.55	1
ThaiWolbFemale	2877.69	1
ThaiWolbFemale	2980.85	1
ThaiWolbFemale	2828.87	1
ThaiWolbFemale	2933.39	1
ThaiWolbFemale	2893.68	1
AcaciasFemale	2966.44	1
AcaciasFemale	2862.96	1
AcaciasFemale	2801.04	1
AcaciasFemale	2874.19	1
AcaciasFemale	2914.01	1
AcaciasFemale	2852.05	1
AcaciasFemale	2854.31	1
AcaciasFemale	2882.86	1
AcaciasFemale	2857.04	1
AcaciasFemale	2905.19	1
AcaciasFemale	2947.32	1
AcaciasFemale	2954.84	1
AcaciasFemale	2664.45	1
AcaciasFemale	2840.66	1
AcaciasFemale	2950.79	1
AcaciasFemale	2952.87	1
AcaciasFemale	2863.66	1
AcaciasFemale	3017.9	1
AcaciasFemale	2967.44	1
AcaciasFemale	2941.07	1
AcaciasFemale	3083.66	1
AcaciasFemale	2859.15	1
AcaciasFemale	3015.48	1
AcaciasFemale	2808.74	1
AcaciasFemale	2834.03	1
AcaciasFemale	2868.62	1
ThaiFemale	2777.57	1
ThaiFemale	2639.49	1
ThaiFemale	2603.84	1
ThaiFemale	2753.56	1
ThaiFemale	2660.4	1
ThaiFemale	2846.16	1
ThaiFemale	2849.38	1
ThaiFemale	2848.43	1
ThaiFemale	2625.79	1
ThaiFemale	2913.08	1
ThaiFemale	2876.25	1
ThaiFemale	2752.3	1
ThaiFemale	2667.13	1
ThaiFemale	3011.34	1
ThaiFemale	3003.16	1
ThaiFemale	2833.41	1
ThaiFemale	3038.75	1
ThaiFemale	2958.58	1
ThaiFemale	2830.12	1
ThaiFemale	2959.74	1
RockefellerFemale	3055.43	1
RockefellerFemale	3115.82	1
RockefellerFemale	3093.17	1
RockefellerFemale	3065.29	1
RockefellerFemale	3031.31	1
RockefellerFemale	2992.57	1
RockefellerFemale	3107.57	1
RockefellerFemale	3012.02	1
RockefellerFemale	3114.58	1
RockefellerFemale	3013.46	1
RockefellerFemale	3023.42	1
RockefellerFemale	3051.93	1
RockefellerFemale	3074.7	1
RockefellerFemale	3095.91	1
RockefellerFemale	2930.85	1
RockefellerFemale	3097.66	1
RockefellerFemale	2987.23	1
RockefellerFemale	3058.9	1
RockefellerFemale	3122.51	1
RockefellerFemale	3085.54	1
RockefellerFemale	3001.42	1
RockefellerFemale	3009.67	1
RockefellerFemale	3098.05	1
RockefellerFemale	3031.37	1
RockefellerFemale	3025.17	1
DsRedMale	2140.96	1
DsRedMale	2318.72	1
DsRedMale	2238.57	1
DsRedMale	2225.43	1
DsRedMale	2252.98	1
DsRedMale	2281.97	1
DsRedMale	2346.24	1
DsRedMale	2269	1
DsRedMale	2291.9	1
DsRedMale	2192.03	1
DsRedMale	2237.82	1
DsRedMale	2069.77	1
DsRedMale	2135.71	1
DsRedMale	2301.63	1
DsRedMale	2190.33	1
DsRedMale	2261.35	1
DsRedMale	2221.79	1
DsRedMale	2302.56	1
DsRedMale	2251.48	1
DsRedMale	2211.83	1
DsRedMale	2129.5	1
DsRedMale	2310.89	1
DsRedMale	2260.79	1
DsRedMale	2249.9	1
DsRedMale	2376.49	1
DsRedMale	2293.37	1
DsRedMale	2401.38	1
DsRedMale	2303.02	1
DsRedMale	2277.82	1
DsRedMale	2190.39	1
ThaiWolbMale	2245.66	1
ThaiWolbMale	2178.76	1
ThaiWolbMale	2229.63	1
ThaiWolbMale	2217.03	1
ThaiWolbMale	2353.34	1
ThaiWolbMale	2203.53	1
ThaiWolbMale	2247.18	1
ThaiWolbMale	2197.58	1
ThaiWolbMale	2163.35	1
ThaiWolbMale	2271.39	1
ThaiWolbMale	2206.95	1
ThaiWolbMale	2197.77	1
ThaiWolbMale	2207.33	1
ThaiWolbMale	2241.26	1
ThaiWolbMale	2238.62	1
ThaiWolbMale	2217.45	1
ThaiWolbMale	2243.64	1
ThaiWolbMale	2326.48	1
ThaiWolbMale	2318.76	1
ThaiWolbMale	2344.72	1
ThaiWolbMale	2371.13	1
ThaiWolbMale	2285.03	1
ThaiWolbMale	2227.98	1
ThaiWolbMale	2340.6	1
ThaiMale	2161.11	1
ThaiMale	2323	1
ThaiMale	2095.38	1
ThaiMale	2242.24	1
ThaiMale	2230.12	1
ThaiMale	2184.2	1
ThaiMale	2210.55	1
ThaiMale	2046.13	1
ThaiMale	2167.45	1
ThaiMale	2142.33	1
ThaiMale	2230.09	1
ThaiMale	1997.42	1
ThaiMale	2240.13	1
ThaiMale	2182.61	1
ThaiMale	2167.61	1
ThaiMale	2318.43	1
ThaiMale	2270.84	1
ThaiMale	2171.13	1
ThaiMale	2223.34	1
ThaiMale	2293.49	1
ThaiMale	2237.64	1
ThaiMale	2137.03	1
ThaiWolbFemale	3085.6	2
ThaiWolbFemale	2789.79	2
ThaiWolbFemale	3140.53	2
ThaiWolbFemale	2904.56	2
ThaiWolbFemale	3044.01	2
ThaiWolbFemale	3066.76	2
ThaiWolbFemale	3004.47	2
ThaiWolbFemale	2785.52	2
ThaiWolbFemale	2953.35	2
ThaiWolbFemale	2899.57	2
ThaiWolbFemale	3001.55	2
ThaiWolbFemale	2948.48	2
ThaiWolbFemale	2897.37	2
ThaiWolbFemale	2946.29	2
ThaiWolbFemale	2957.91	2
ThaiWolbFemale	2907.66	2
ThaiWolbFemale	2916.99	2
ThaiWolbFemale	3003	2
ThaiWolbFemale	2893.74	2
ThaiWolbFemale	2814.6	2
ThaiWolbFemale	2920.11	2
ThaiWolbFemale	2844.65	2
ThaiWolbFemale	2976.48	2
AcaciasFemale	2882.42	2
AcaciasFemale	2877.4	2
AcaciasFemale	2927.97	2
AcaciasFemale	2809.44	2
AcaciasFemale	3053.66	2
AcaciasFemale	2799.97	2
AcaciasFemale	3036.84	2
AcaciasFemale	2954.93	2
AcaciasFemale	2948.93	2
AcaciasFemale	2934.71	2
AcaciasFemale	2948.89	2
AcaciasFemale	2949.12	2
AcaciasFemale	2788.76	2
AcaciasFemale	2879.79	2
AcaciasFemale	2820.57	2
AcaciasFemale	3047.64	2
AcaciasFemale	3009.84	2
AcaciasFemale	2922.48	2
AcaciasFemale	2988.96	2
AcaciasFemale	2876.82	2
AcaciasFemale	2852.34	2
AcaciasFemale	2922.36	2
AcaciasFemale	2912.18	2
AcaciasFemale	2848.3	2
ThaiFemale	2936.12	2
ThaiFemale	3000.08	2
ThaiFemale	2871.1	2
ThaiFemale	2992.58	2
ThaiFemale	2867.17	2
ThaiFemale	2904.46	2
ThaiFemale	2938.68	2
ThaiFemale	2883.91	2
ThaiFemale	2957.89	2
ThaiFemale	2929.07	2
ThaiFemale	2863.41	2
ThaiFemale	2824.71	2
ThaiFemale	2932.33	2
ThaiFemale	2957.86	2
ThaiFemale	2924.46	2
ThaiFemale	2946.84	2
ThaiFemale	2966.39	2
ThaiFemale	2942.01	2
ThaiFemale	2922.3	2
ThaiFemale	2949.44	2
ThaiFemale	3115.37	2
ThaiFemale	2902.59	2
RockefellerFemale	2972.21	2
RockefellerFemale	2966.39	2
RockefellerFemale	2949.44	2
RockefellerFemale	3115.37	2
RockefellerFemale	2902.59	2
RockefellerFemale	2972.21	2
RockefellerFemale	2973.93	2
RockefellerFemale	2936.44	2
RockefellerFemale	2916.78	2
RockefellerFemale	3053.29	2
RockefellerFemale	2826.72	2
RockefellerFemale	2962.54	2
RockefellerFemale	3022.48	2
RockefellerFemale	2988.96	2
RockefellerFemale	2876.82	2
RockefellerFemale	2852.34	2
RockefellerFemale	2922.36	2
RockefellerFemale	2912.18	2
RockefellerFemale	2948.3	2
RockefellerFemale	3047.64	2
RockefellerFemale	3009.8	2
RockefellerFemale	2982.42	2
RockefellerFemale	2977.4	2
RockefellerFemale	3015.43	2
RockefellerFemale	3106.82	2
RockefellerFemale	2927.97	2
RockefellerFemale	2989.4	2
DsRedMale	2256.45	2
DsRedMale	2226.77	2
DsRedMale	2215.03	2
DsRedMale	2265.69	2
DsRedMale	2207.9	2
DsRedMale	2274.45	2
DsRedMale	2282.31	2
DsRedMale	2309.3	2
DsRedMale	2111.41	2
DsRedMale	2243.72	2
DsRedMale	2247.86	2
DsRedMale	2194.35	2
DsRedMale	2205.93	2
DsRedMale	2256.29	2
DsRedMale	2240.91	2
DsRedMale	2089.24	2
DsRedMale	2255.64	2
DsRedMale	2143.29	2
DsRedMale	2266.84	2
DsRedMale	2161.16	2
DsRedMale	2210.88	2
DsRedMale	2231.81	2
DsRedMale	2291.89	2
DsRedMale	2218.24	2
DsRedMale	2279.29	2
DsRedMale	2112.9	2
DsRedMale	2178.06	2
DsRedMale	2147.16	2
DsRedMale	2289.76	2
DsRedMale	2216.05	2
DsRedMale	2308.97	2
DsRedMale	2225.85	2
DsRedMale	2266.83	2
DsRedMale	2290	2
DsRedMale	2265.97	2
DsRedMale	2384.92	2
ThaiWolbMale	2157.59	2
ThaiWolbMale	2216.47	2
ThaiWolbMale	2211.55	2
ThaiWolbMale	2272.63	2
ThaiWolbMale	2216.58	2
ThaiWolbMale	2076.79	2
ThaiWolbMale	2239.06	2
ThaiWolbMale	2322.07	2
ThaiWolbMale	2231.43	2
ThaiWolbMale	2145.73	2
ThaiWolbMale	2269.74	2
ThaiWolbMale	2262.95	2
ThaiWolbMale	2215.27	2
ThaiWolbMale	2243.37	2
ThaiWolbMale	2113.65	2
ThaiWolbMale	2291.37	2
ThaiWolbMale	2206.53	2
ThaiWolbMale	2338.78	2
ThaiWolbMale	2212.7	2
ThaiWolbMale	2242.97	2
ThaiWolbMale	2266.63	2
ThaiWolbMale	2116.65	2
ThaiWolbMale	2209.06	2
ThaiWolbMale	2041.19	2
ThaiMale	2219.21	2
ThaiMale	2246.41	2
ThaiMale	2301.89	2
ThaiMale	2362.67	2
ThaiMale	2222.51	2
ThaiMale	2269.15	2
ThaiMale	2265.73	2
ThaiMale	2263.92	2
ThaiMale	2262.29	2
ThaiMale	2258.2	2
ThaiMale	2257.62	2
ThaiMale	2180.69	2
ThaiMale	2251.09	2
ThaiMale	2249.86	2
ThaiMale	2246.38	2
ThaiMale	2180.94	2
ThaiMale	2242.49	2
ThaiMale	2234.39	2
ThaiMale	2205.56	2
ThaiMale	2221.74	2
ThaiMale	2215.63	2
ThaiMale	2176.33	2
ThaiMale	2211.32	2
ThaiMale	2244.31	2
ThaiMale	2233.42	2
ThaiMale	2130.73	2
ThaiMale	2184.1	2
ThaiMale	2066.5	2

## Sheet: Longevity-virgin, mated
trt	Edad	N	dead	rep	sex	sugar
TM	0	45	0	1	male	10
TM	13	45	2	1	male	10
TM	16	45	1	1	male	10
TM	20	45	3	1	male	10
TM	24	45	3	1	male	10
TM	27	45	7	1	male	10
TM	30	45	3	1	male	10
TM	34	45	7	1	male	10
TM	37	45	0	1	male	10
TM	42	45	6	1	male	10
TM	45	45	4	1	male	10
TM	48	45	3	1	male	10
TM	51	45	0	1	male	10
TM	55	45	6	1	male	10
TWM	0	47	0	1	male	10
TWM	13	47	2	1	male	10
TWM	16	47	0	1	male	10
TWM	20	47	3	1	male	10
TWM	24	47	1	1	male	10
TWM	27	47	7	1	male	10
TWM	30	47	6	1	male	10
TWM	34	47	6	1	male	10
TWM	37	47	4	1	male	10
TWM	42	47	4	1	male	10
TWM	45	47	5	1	male	10
TWM	48	47	5	1	male	10
TWM	51	47	3	1	male	10
TWM	55	47	1	1	male	10
TM	0	46	0	2	male	10
TM	8	46	1	2	male	10
TM	12	46	1	2	male	10
TM	16	46	2	2	male	10
TM	19	46	3	2	male	10
TM	22	46	5	2	male	10
TM	26	46	7	2	male	10
TM	29	46	5	2	male	10
TM	34	46	8	2	male	10
TM	37	46	6	2	male	10
TM	40	46	2	2	male	10
TM	43	46	1	2	male	10
TM	47	46	2	2	male	10
TM	51	46	3	2	male	10
TM	55	46	0	2	male	10
TWM	0	48	0	2	male	10
TWM	8	48	1	2	male	10
TWM	12	48	0	2	male	10
TWM	16	48	1	2	male	10
TWM	19	48	2	2	male	10
TWM	22	48	5	2	male	10
TWM	26	48	10	2	male	10
TWM	29	48	4	2	male	10
TWM	34	48	7	2	male	10
TWM	37	48	4	2	male	10
TWM	40	48	2	2	male	10
TWM	43	48	3	2	male	10
TWM	47	48	7	2	male	10
TWM	51	48	1	2	male	10
TWM	55	48	1	2	male	10
VFT	0	48	0	1	female	10
VFT	10	48	1	1	female	10
VFT	13	48	1	1	female	10
VFT	16	48	3	1	female	10
VFT	20	48	6	1	female	10
VFT	26	48	14	1	female	10
VFT	29	48	5	1	female	10
VFT	32	48	8	1	female	10
VFT	36	48	3	1	female	10
VFT	38	48	2	1	female	10
VFT	45	48	3	1	female	10
VFT	49	48	2	1	female	10
VFT	52	48	0	1	female	10
VFT	56	48	0	1	female	10
VFT	58	48	0	1	female	10
VFT	60	48	0	1	female	10
TxT	0	47	0	1	female	10
TxT	10	47	2	1	female	10
TxT	13	47	0	1	female	10
TxT	16	47	0	1	female	10
TxT	20	47	0	1	female	10
TxT	26	47	2	1	female	10
TxT	29	47	7	1	female	10
TxT	32	47	7	1	female	10
TxT	36	47	5	1	female	10
TxT	38	47	1	1	female	10
TxT	45	47	8	1	female	10
TxT	49	47	4	1	female	10
TxT	52	47	6	1	female	10
TxT	56	47	2	1	female	10
TxT	58	47	3	1	female	10
TxT	60	47	0	1	female	10
VFTW	0	49	0	1	female	10
VFTW	10	49	2	1	female	10
VFTW	13	49	0	1	female	10
VFTW	16	49	0	1	female	10
VFTW	20	49	2	1	female	10
VFTW	26	49	2	1	female	10
VFTW	29	49	2	1	female	10
VFTW	32	49	3	1	female	10
VFTW	36	49	9	1	female	10
VFTW	38	49	0	1	female	10
VFTW	45	49	16	1	female	10
VFTW	49	49	3	1	female	10
VFTW	52	49	6	1	female	10
VFTW	56	49	2	1	female	10
VFTW	58	49	1	1	female	10
VFTW	60	49	1	1	female	10
TWxTW	0	50	0	1	female	10
TWxTW	10	50	0	1	female	10
TWxTW	13	50	0	1	female	10
TWxTW	16	50	0	1	female	10
TWxTW	20	50	1	1	female	10
TWxTW	26	50	1	1	female	10
TWxTW	29	50	4	1	female	10
TWxTW	32	50	5	1	female	10
TWxTW	36	50	6	1	female	10
TWxTW	38	50	2	1	female	10
TWxTW	45	50	19	1	female	10
TWxTW	49	50	5	1	female	10
TWxTW	52	50	3	1	female	10
TWxTW	56	50	2	1	female	10
TWxTW	58	50	1	1	female	10
TWxTW	60	50	1	1	female	10
VFT	0	46	0	2	female	10
VFT	12	46	0	2	female	10
VFT	21	46	7	2	female	10
VFT	24	46	9	2	female	10
VFT	28	46	7	2	female	10
VFT	32	46	1	2	female	10
VFT	38	46	15	2	female	10
VFT	43	46	3	2	female	10
VFT	46	46	0	2	female	10
VFT	50	46	2	2	female	10
VFT	53	46	0	2	female	10
VFT	56	46	2	2	female	10
VFT	60	46	0	2	female	10
VFT	65	46	0	2	female	10
VFT	66	46	0	2	female	10
TxT	0	51	0	2	female	10
TxT	12	51	0	2	female	10
TxT	21	51	1	2	female	10
TxT	24	51	1	2	female	10
TxT	28	51	0	2	female	10
TxT	32	51	10	2	female	10
TxT	38	51	19	2	female	10
TxT	43	51	9	2	female	10
TxT	46	51	4	2	female	10
TxT	50	51	3	2	female	10
TxT	53	51	3	2	female	10
TxT	56	51	1	2	female	10
TxT	60	51	0	2	female	10
TxT	65	51	0	2	female	10
TxT	66	51	0	2	female	10
VFTW	0	51	0	2	female	10
VFTW	12	51	1	2	female	10
VFTW	21	51	0	2	female	10
VFTW	24	51	1	2	female	10
VFTW	28	51	1	2	female	10
VFTW	32	51	4	2	female	10
VFTW	38	51	6	2	female	10
VFTW	43	51	22	2	female	10
VFTW	46	51	4	2	female	10
VFTW	50	51	4	2	female	10
VFTW	53	51	0	2	female	10
VFTW	56	51	2	2	female	10
VFTW	60	51	3	2	female	10
VFTW	65	51	2	2	female	10
VFTW	66	51	1	2	female	10
TWxTW	0	43	0	2	female	10
TWxTW	12	43	0	2	female	10
TWxTW	21	43	0	2	female	10
TWxTW	24	43	1	2	female	10
TWxTW	28	43	3	2	female	10
TWxTW	32	43	10	2	female	10
TWxTW	38	43	3	2	female	10
TWxTW	43	43	16	2	female	10
TWxTW	46	43	4	2	female	10
TWxTW	50	43	3	2	female	10
TWxTW	53	43	2	2	female	10
TWxTW	56	43	0	2	female	10
TWxTW	60	43	1	2	female	10
TWxTW	65	43	0	2	female	10
TWxTW	66	43	0	2	female	10

## Sheet: Longevity-Sugar, virgin
trt	Edad	N	dead	rep	sex	sugar
VFT	0	43	0	1	female	10
VFT	15	43	1	1	female	10
VFT	18	43	1	1	female	10
VFT	22	43	1	1	female	10
VFT	26	43	4	1	female	10
VFT	29	43	9	1	female	10
VFT	32	43	2	1	female	10
VFT	36	43	8	1	female	10
VFT	39	43	8	1	female	10
VFT	44	43	3	1	female	10
VFT	47	43	2	1	female	10
VFT	50	43	1	1	female	10
VFT	53	43	0	1	female	10
VFT	57	43	3	1	female	10
VFT	61	43	0	1	female	10
VFT	65	43	0	1	female	10
VFT	68	43	0	1	female	10
VFT	71	43	0	1	female	10
VFT	74	43	0	1	female	10
VFT	78	43	0	1	female	10
VFT	79	43	0	1	female	10
VFT	81	43	0	1	female	10
VFT	85	43	0	1	female	10
VFT	89	43	0	1	female	10
VFTW	0	41	0	1	female	10
VFTW	15	41	1	1	female	10
VFTW	18	41	0	1	female	10
VFTW	22	41	1	1	female	10
VFTW	26	41	0	1	female	10
VFTW	29	41	1	1	female	10
VFTW	32	41	2	1	female	10
VFTW	36	41	3	1	female	10
VFTW	39	41	6	1	female	10
VFTW	44	41	9	1	female	10
VFTW	47	41	3	1	female	10
VFTW	50	41	5	1	female	10
VFTW	53	41	1	1	female	10
VFTW	57	41	4	1	female	10
VFTW	61	41	1	1	female	10
VFTW	65	41	0	1	female	10
VFTW	68	41	1	1	female	10
VFTW	71	41	1	1	female	10
VFTW	74	41	0	1	female	10
VFTW	78	41	1	1	female	10
VFTW	79	41	1	1	female	10
VFTW	81	41	0	1	female	10
VFTW	85	41	0	1	female	10
VFTW	89	41	0	1	female	10
VFT	0	54	0	2	female	10
VFT	5	54	0	2	female	10
VFT	8	54	0	2	female	10
VFT	12	54	0	2	female	10
VFT	16	54	1	2	female	10
VFT	19	54	0	2	female	10
VFT	22	54	0	2	female	10
VFT	26	54	4	2	female	10
VFT	29	54	3	2	female	10
VFT	34	54	14	2	female	10
VFT	37	54	7	2	female	10
VFT	40	54	7	2	female	10
VFT	43	54	9	2	female	10
VFT	47	54	2	2	female	10
VFT	50	54	3	2	female	10
VFT	54	54	2	2	female	10
VFT	57	54	1	2	female	10
VFT	63	54	0	2	female	10
VFT	67	54	0	2	female	10
VFT	70	54	0	2	female	10
VFT	74	54	0	2	female	10
VFT	79	54	1	2	female	10
VFT	0	41	0	1	female	2
VFT	5	41	1	1	female	2
VFT	8	41	0	1	female	2
VFT	12	41	0	1	female	2
VFT	16	41	0	1	female	2
VFT	19	41	0	1	female	2
VFT	22	41	0	1	female	2
VFT	26	41	4	1	female	2
VFT	29	41	4	1	female	2
VFT	34	41	15	1	female	2
VFT	37	41	7	1	female	2
VFT	40	41	3	1	female	2
VFT	43	41	1	1	female	2
VFT	47	41	3	1	female	2
VFT	50	41	1	1	female	2
VFT	54	41	2	1	female	2
VFT	57	41	0	1	female	2
VFT	63	41	0	1	female	2
VFT	67	41	0	1	female	2
VFT	70	41	0	1	female	2
VFT	74	41	0	1	female	2
VFT	79	41	0	1	female	2
VFTW	0	45	0	1	female	2
VFTW	5	45	0	1	female	2
VFTW	8	45	0	1	female	2
VFTW	12	45	0	1	female	2
VFTW	16	45	0	1	female	2
VFTW	19	45	0	1	female	2
VFTW	22	45	0	1	female	2
VFTW	26	45	1	1	female	2
VFTW	29	45	0	1	female	2
VFTW	34	45	17	1	female	2
VFTW	37	45	6	1	female	2
VFTW	40	45	8	1	female	2
VFTW	43	45	9	1	female	2
VFTW	47	45	1	1	female	2
VFTW	50	45	0	1	female	2
VFTW	54	45	3	1	female	2
VFTW	57	45	0	1	female	2
VFTW	63	45	0	1	female	2
VFTW	67	45	0	1	female	2
VFTW	70	45	0	1	female	2
VFTW	74	45	0	1	female	2
VFTW	79	45	0	1	female	2
VFTW	0	38	0	2	female	10
VFTW	5	38	0	2	female	10
VFTW	8	38	0	2	female	10
VFTW	12	38	0	2	female	10
VFTW	16	38	0	2	female	10
VFTW	19	38	0	2	female	10
VFTW	22	38	0	2	female	10
VFTW	26	38	0	2	female	10
VFTW	29	38	4	2	female	10
VFTW	34	38	2	2	female	10
VFTW	37	38	2	2	female	10
VFTW	40	38	7	2	female	10
VFTW	43	38	5	2	female	10
VFTW	47	38	8	2	female	10
VFTW	50	38	4	2	female	10
VFTW	54	38	0	2	female	10
VFTW	57	38	1	2	female	10
VFTW	63	38	3	2	female	10
VFTW	67	38	2	2	female	10
VFTW	70	38	0	2	female	10
VFTW	74	38	0	2	female	10
VFTW	79	38	0	2	female	10
VFT	0	43	0	2	female	2
VFT	19	43	13	2	female	2
VFT	24	43	2	2	female	2
VFT	33	43	25	2	female	2
VFT	37	43	3	2	female	2
VFT	42	43	0	2	female	2
VFT	44	43	0	2	female	2
VFT	49	43	0	2	female	2
VFT	62	43	0	2	female	2
VFTW	0	23	0	2	female	2
VFTW	19	23	8	2	female	2
VFTW	24	23	1	2	female	2
VFTW	33	23	0	2	female	2
VFTW	37	23	3	2	female	2
VFTW	42	23	10	2	female	2
VFTW	44	23	0	2	female	2
VFTW	49	23	1	2	female	2
VFTW	62	23	0	2	female	2
